# Supplementary material for: Molecular Mechanisms of Tungsten Toxicity Differ for Glycine max Depending on Nitrogen Regime
Source: Front Plant Sci. 2019 Apr 2;10:367. doi: 10.3389/fpls.2019.00367 (PMC6454624; doi:10.3389/fpls.2019.00367)
Supplement: Supplementary file 2 [file Table_4.xlsx]

## Sheet: SI Table 4
					N fix							N fed
ORGANISM	Uniprot ID	proteotypic evaluation	Mercator categories	Annotation (UniprotKB/Uniref100)	ztrans LFQ int.							ztrans LFQ int.
					C	W 500	ratio	p-value	BH adj. p-value	sig.		C	W 500	ratio	p-value	BH adj. p-value	sig.
Glycine max	K7LHW3		acid and other phosphatases	Purple acid phosphatase	0.61935	-0.887534	6.22564	0.0716653	0.270642			1.08086	-0.812673	6.2131	0.0188941	0.130741	*
Glycine max	C6TMX6		amino acid metabolism	Cysteine synthase	0.629105	-0.817519	2.31147	0.131794	0.38724			1.07353	-0.885114	2.89157	0.027973	0.156844	*
Glycine max	I1KM07		amino acid metabolism	Uncharacterized protein	0.499667	-0.921629	2.30814	0.0348998	0.173017	*		1.1628	-0.740835	2.50212	0.00434924	0.0536964	**
Glycine max	I1KTY9		amino acid metabolism	Sulfurtransferase	1.0878	-0.323283	1.61378	0.0613607	0.242468			0.460334	-1.22485	2.20591	0.0216337	0.141992	*
Glycine max	I1LD16	x	amino acid metabolism	Chorismate synthase	1.39008	-0.856174	2.62804	0.00106063	0.0277929	**		0.0429888	-0.576892	1.37364	0.564979	0.860537
Glycine max	I1LH30	x	amino acid metabolism	Uncharacterized protein	0.964438	-0.799365	2.02985	0.0353787	0.174047	*		0.759262	-0.924335	2.06039	0.0462715	0.212188	*
Glycine max	I1MFI3		amino acid metabolism	Aminomethyltransferase	-0.303031	-0.735954	1.63726	0.676123	1			1.47521	-0.436227	2.95228	0.000687048	0.0187233	***
Glycine max	I1MR41	x	amino acid metabolism	Aminomethyltransferase	1.21874	-0.696787	4.5269	0.034453	0.172131	*		0.407216	-0.929165	5.30064	0.185782	0.458738
Glycine max	I1NFX7	x	amino acid metabolism	D-3-phosphoglycerate dehydrogenase, chloroplastic	0.180263	-0.823519	1.57882	0.315732	0.665682			1.34203	-0.698771	2.09783	0.0108799	0.0895537	*
Glycine max	K7K3R6		amino acid metabolism	Uncharacterized protein	1.45562	-0.636331	3.03954	0.0212435	0.13051	*		-0.144461	-0.674826	1.53724	0.836641	1
Glycine max	K7MFE5		amino acid metabolism	Uncharacterized protein	1.27929	-0.622412	2.63367	0.00126731	0.0310128	**		0.288122	-0.944996	2.46541	0.0353011	0.179868	*
Glycine max	Q42794		amino acid metabolism	Aspartate aminotransferase	-0.0359667	-0.861626	1.53915	0.605598	0.978098			1.41147	-0.513875	2.02457	0.0450204	0.209987	*
Glycine max	F8SMB8	x	beta 1,3 glucan hydrolases glucan endo-1,3-beta-glucosidase	Acidic glucanase	0.789659	-1.44298	3.26436	0.0214721	0.131286	*		0.527713	0.125604	1.15741	0.932761	1
Glycine max	I1M9P8		beta 1,3 glucan hydrolases glucan endo-1,3-beta-glucosidase	Uncharacterized protein	0.503286	-0.799751	4.20866	0.0465085	0.205213	*		1.1639	-0.867434	7.00245	0.00178643	0.0305837	**
Glycine max	K7M5G2		beta 1,3 glucan hydrolases glucan endo-1,3-beta-glucosidase	Uncharacterized protein	-0.640388	1.28304	0.382666	0.0452397	0.202396	*		-0.928456	0.285804	0.42682	0.292126	0.592943
Glycine max	Q03773		beta 1,3 glucan hydrolases glucan endo-1,3-beta-glucosidase	Glucan endo-1,3-beta-glucosidase	1.25426	-0.856034	13.5343	0.0112065	0.0910707	*		0.355307	-0.753528	5.09364	0.267035	0.565797
Glycine max	I1KNE0		Biodegradation of Xenobiotics	Uncharacterized protein	0.201299	-0.481522	1.28552	0.825928	1			1.2995	-1.01927	2.25086	0.0451374	0.209987	*
Glycine max	I1M2S7	x	Biodegradation of Xenobiotics	Uncharacterized protein	1.09011	-0.770697	5.71444	0.000448123	0.0151418	***		0.604054	-0.923471	7.3139	0.00290331	0.042362	**
Glycine max	I1MB50		Biodegradation of Xenobiotics	Hydroxyacylglutathione hydrolase cytoplasmic	0.775111	-0.863754	2.57423	0.000106415	0.00650653	***		0.952398	-0.863754	2.74452	3.26137e-05	0.00322123	***
Glycine max	C6SZE4		C1-metabolism	4-hydroxy-4-methyl-2-oxoglutarate aldolase	-0.81292	1.11252	0.455278	0.0059953	0.0629314	**		-0.876636	0.577035	0.515319	0.0411795	0.199526	*
Glycine max	C6T8J1		minor CHO metabolism	Uncharacterized protein	0.193897	-0.348359	1.32262	0.766941	1			1.26658	-1.11212	3.59393	0.00299431	0.0431988	**
Glycine max	C6TD56	x	glycolysis	Glyceraldehyde-3-phosphate dehydrogenase	0.659182	-0.94628	2.38081	0.0378163	0.181858	*		1.046	-0.758898	2.33688	0.0180501	0.128046	*
Glycine max	C6TDF5		C1-metabolism	Formate dehydrogenase 1, mitochondrial	0.849228	-0.940976	3.52076	0.00551554	0.0606914	**		0.879291	-0.787543	2.93006	0.00961461	0.0839807	**
Glycine max	C6TNL4		C1-metabolism	Uncharacterized protein	0.538223	-0.994401	2.4877	0.107436	0.338701			1.12738	-0.671198	2.32893	0.0487633	0.219181	*
Glycine max	C6ZJZ0	x	C1-metabolism	Serine hydroxymethyltransferase	1.08949	-0.758946	5.23424	0.0307145	0.162736	*		0.603616	-0.934161	6.88439	0.083427	0.303457
Glycine max	I1J6Z7		minor CHO metabolism, secondary metabolism	Aldo-keto reductase family 4 member C9	1.14333	-0.744845	2.23615	0.0423927	0.194935	*		0.528288	-0.926775	2.0814	0.146766	0.400101
Glycine max	I1JLL3	x	minor CHO metabolism	Aldo-keto reductase family 4 member C9	0.935323	-0.808661	3.98312	0.00138369	0.0317261	**		0.79201	-0.918672	4.60442	0.00165441	0.0299191	**
Glycine max	A7XZJ7		cell	Profilin	1.0307	-0.682024	2.42955	0.00118052	0.0303158	**		0.66582	-1.01449	2.94117	0.00141277	0.0266764	**
Glycine max	C6T190	x	cell	Peptidyl-prolyl cis-trans isomerase	1.13717	-0.740875	4.82471	0.0026996	0.0433286	**		0.536508	-0.9328	5.91235	0.018157	0.128097	*
Glycine max	C6TGN0		cell	PutativeUncharacterized protein	1.13161	-0.99006	2.48043	0.00696314	0.0662272	**		0.533058	-0.674607	1.69065	0.167937	0.431263
Glycine max	G3E7M9		cell	Annexin	0.884315	-0.616765	2.64747	0.00289729	0.0448207	**		0.815382	-1.08293	5.26611	0.000303344	0.0116814	***
Glycine max	I1KAG7		cell	TOM1-like protein 2	0.747728	-0.9379	2.6304	0.0543609	0.225888			0.973483	-0.783312	2.47821	0.043258	0.204957	*
Glycine max	I1KW20	x	cell	Uncharacterized protein	1.06873	-1.19661	3.33468	0.00926993	0.0804229	**		0.520982	-0.393101	1.51532	0.46226	0.776888
Glycine max	I1MFL4	x	cell	Uncharacterized protein	1.02263	-0.858183	4.94057	5.99646e-05	0.00455719	***		0.693732	-0.858183	4.25148	0.000483164	0.0142892	***
Glycine max	I1MN74	x	cell	Uncharacterized protein	1.15312	-0.737839	4.25151	3.36523e-06	0.00108024	***		0.513364	-0.928641	4.69026	8.96671e-05	0.0067725	***
Glycine max	I1N6P9	x	cell	Uncharacterized protein	0.655782	-0.734338	1.99324	0.0598217	0.240787			1.04616	-0.967601	2.7266	0.00503856	0.0582839	**
Glycine max	K7LBC4		cell	Actin depolymerizing factor-like protein	1.00407	-0.399398	1.5886	0.0738264	0.274763			0.605826	-1.2105	2.15446	0.0160987	0.120881	*
Glycine max	K7LC06		cell	Villin-4	0.465632	-1.0292	3.16176	0.089684	0.305894			1.16641	-0.602847	2.58275	0.0369653	0.184476	*
Glycine max	I1J9Q9		cell wall	Expansin-like B1	0.826041	-0.621136	2.26961	0.125049	0.369962			0.875007	-1.07991	3.8703	0.0261794	0.152898	*
Glycine max	I1JAE3		cell wall	PREDICTED: UDP-glucose 4-epimerase GEPI48-like isoform X2	0.763501	-0.696113	2.59805	0.119945	0.359744			0.948707	-1.01609	4.31115	0.0251237	0.148384	*
Glycine max	I1K0V7		cell wall	Uncharacterized protein	-0.764987	0.190889	0.256641	0.0148217	0.105728	*		-0.764987	1.33909	0.135579	5.37002e-06	0.000766123	***
Glycine max	I1KR53		cell wall	Uncharacterized protein	1.07157	-0.851994	10.6663	0.0105954	0.087618	*		0.63242	-0.851994	8.45947	0.0550054	0.237801
Glycine max	I1KWI1		cell wall	UDP-arabinopyranose mutase 1	-0.769759	0.178881	0.37278	0.126205	0.372523			-0.753585	1.34446	0.216571	0.000446074	0.0139697	***
Glycine max	I1MGK4		cell wall	PREDICTED: probable polygalacturonase-like isoform X1	0.691234	-1.01218	2.4628	0.00539505	0.060237	**		1.01082	-0.689876	2.14387	0.00546516	0.0620997	**
Glycine max	C6SYB8	x	stress	Uncharacterized protein	-0.831017	0.47461	0.0827454	0.0188861	0.121469	*		-0.826944	1.18335	0.0571501	0.00048966	0.0142892	***
Glycine max	I1MA39		cell wall, GDSL-motif lipase	Esterase	1.07802	-0.979203	11.7748	0.0435558	0.198838	*		0.611711	-0.710527	3.87691	0.272938	0.569841
Glycine max	C6F122		cell wall, gluco-, galacto- and mannosidases	Beta-galactosidase	0.848552	-1.02219	5.06134	0.0101574	0.0846887	*		0.867847	-0.694205	2.98076	0.0340569	0.175619	*
Glycine max	C6T750	x	development	Late-embryogenesis abundant protein 2	0.8496	-0.489245	1.65251	0.0321459	0.165458	*		0.813274	-1.17363	2.45298	0.00156836	0.0287682	**
Glycine max	I1KSR6		development	Glutelin type-A 2	1.02212	-0.694748	4.94946	0.0443422	0.199719	*		0.67864	-1.00601	14.6467	0.049282	0.219898	*
Glycine max	I1LP77		development	Thiosulfate sulfurtransferase, chloroplastic	1.27384	-0.797986	2.96657	0.00152947	0.0323163	**		0.322134	-0.797986	2.06322	0.100789	0.334402
Glycine max	Q944T2		development	Translationally-controlled tumor protein homolog	-0.0276989	-0.343797	1.10658	0.97472	1			1.3715	-1.00001	2.02684	0.0296012	0.161736	*
Glycine max	Q9S7N8	x	development	Seed maturation protein PM21	1.37688	-0.739515	26.4276	0.0177057	0.118868	*		0.10215	-0.739515	11.1122	0.54788	0.844512
Glycine max	I1KWV8		DNA	Uncharacterized protein	1.42661	-0.319363	2.0357	0.00781891	0.0717105	**		-0.200206	-0.907038	1.64367	0.440848	0.750728
Glycine max	C6TCC9	x	protease inhibitor	Uncharacterized protein	-0.793496	0.309825	0.0131903	0.053101	0.224282			-0.796771	1.28044	0.00549274	0.000358269	0.0124329	***
Glycine max	I1KW53		protease inhibitor	Uncharacterized protein	-0.769226	0.266778	0.107391	0.0469859	0.205988	*		-0.800179	1.30263	0.0426543	0.000125813	0.00748087	***
Glycine max	C6T3A2	x	stress	Stress-induced protein SAM22	-0.808688	0.586954	0.214114	0.0175769	0.118868	*		-0.883347	1.10508	0.133208	0.000950872	0.0214196	***
Glycine max	I1LVB0	x	protease inhibitor	Uncharacterized protein	-0.855476	0.661118	0.0292205	0.000563112	0.0175763	***		-0.854713	1.04907	0.0237984	4.75624e-05	0.00436215	***
Glycine max	I1LVB1		protease inhibitor	Alpha-amylase/subtilisin inhibitor	-0.844669	0.599413	0.0196637	0.00148708	0.0323163	**		-0.851323	1.09658	0.0113243	6.60981e-05	0.00530437	***
Glycine max	C7S8D4		stress	Germin-like protein 20	-0.863321	1.00437	0.00772044	0.00143618	0.0323163	**		-0.856645	0.715597	0.0133094	0.0063428	0.067868	**
Glycine max	Q9XIS8		protease inhibitor	Trypsin inhibitor p20	-0.820312	0.38062	0.023989	0.00446166	0.0535399	**		-0.801318	1.24101	0.0232021	1.87928e-05	0.00219363	***
Glycine max	I1JM21		minor CHO metabolism	Uncharacterized protein	0.842753	-0.533692	1.79398	0.0541059	0.225558			0.834707	-1.14377	2.76096	0.00459841	0.0551809	**
Glycine max	I1KC70		glycolysis	Glyceraldehyde-3-phosphate dehydrogenase	1.21948	-0.811958	2.6192	0.0218594	0.132831	*		0.416953	-0.824471	1.99948	0.226589	0.516769
Glycine max	I1KHZ3		OPP	Putative oxidoreductase GLYR1	0.928018	-0.378787	1.615	0.0731268	0.273536			0.685717	-1.23495	2.51385	0.00616182	0.0670489	**
Glycine max	I1KJS5		glycolysis	ATP-dependent 6-phosphofructokinase	-0.089003	-0.610329	1.34639	0.847842	1			1.4394	-0.740069	2.58475	0.0174644	0.125979	*
Glycine max	C6TGS1		glutathione S transferases	Uncharacterized protein	0.578398	-0.698978	1.57828	0.0184589	0.120606	*		1.10183	-0.981251	2.0812	0.000260358	0.0107839	***
Glycine max	P32110		glutathione S transferases	Probable glutathione S-transferase	-0.720799	1.47905	0.39711	0.0381107	0.18259	*		-0.431	-0.327252	0.943693	0.998944	1
Glycine max	Q9FQ95		glutathione S transferases	In2-1 protein	1.03863	-0.95479	3.52297	0.0308604	0.162736	*		0.667346	-0.751184	2.4275	0.162	0.420217
Glycine max	C6TKG5		glutathione S transferases, peroxidases	Peroxidase	-0.150917	-0.653213	1.55658	0.8851	1			1.45734	-0.653213	3.33864	0.0345084	0.176714	*
Glycine max	I1J7M4	x	glutathione S transferases, peroxidases	Peroxidase	-0.82113	0.456254	0.0238201	0.0998166	0.328627			-0.830234	1.19511	0.0107773	0.00569369	0.0635712	**
Glycine max	I1JL02		glutathione S transferases, peroxidases	Peroxidase	-0.865	0.805411	0.337458	0.0534902	0.224449			-0.865	0.924589	0.322226	0.0362335	0.182431	*
Glycine max	I1N362	x	glutathione S transferases, peroxidases	Peroxidase	-0.829691	0.844645	0.132429	0.00244659	0.0413345	**		-0.901366	0.886412	0.0932708	0.00134664	0.0261983	**
Glycine max	I1KMC2		glycolysis	Pyruvate kinase	0.42088	-0.728707	2.36205	0.275483	0.618102			1.21327	-0.905442	4.17516	0.015254	0.115894	*
Glycine max	I1KNH4		glycolysis	Uncharacterized protein	0.0604898	-0.675168	1.68482	0.765422	1			1.39168	-0.776998	3.23021	0.0488027	0.219181	*
Glycine max	I1KTX8	x	glycolysis	Phosphoglycerate kinase	0.843678	-0.641917	2.05024	0.115966	0.356322			0.862394	-1.06416	2.94153	0.0301914	0.162881	*
Glycine max	I1KWV4		gluco-, galacto- and mannosidases	Alpha-xylosidase	1.26733	-0.791746	4.60157	0.00396961	0.0512397	**		0.334009	-0.809595	3.06476	0.14172	0.394801
Glycine max	I1KXW6	x	minor CHO metabolism	Putative oxidoreductase, chloroplastic	1.5	-0.5	2.65417	0.00843616	0.0757485	**		-0.5	-0.5	1	1	1
Glycine max	I1LJP3		major CHO metabolism	Uncharacterized protein	0.938693	-0.818938	3.90308	0.000600738	0.0179383	***		0.788953	-0.908708	4.29217	0.000846395	0.0205535	***
Glycine max	I1LM73		glycolysis	UTP--glucose-1-phosphate uridylyltransferase	0.641769	-0.62991	1.59562	0.258323	0.589127			1.0408	-1.05266	2.22258	0.0277441	0.156844	*
Glycine max	I1LQF8		gluco-, galacto- and mannosidases	Isoflavone conjugate-specific beta-glucosidase	0.354161	-0.805168	2.241	0.357597	0.72076			1.25618	-0.805168	3.20655	0.0370676	0.184476	*
Glycine max	I1M561		major CHO metabolism	Uncharacterized protein	0.897043	-0.908249	3.94499	1.39496e-07	8.95564e-05	***		0.833352	-0.822146	3.36801	4.58376e-07	0.000147139	***
Glycine max	I1MDF2		glycolysis	Triosephosphate isomerase	0.32989	-0.497656	1.40803	0.721227	1			1.23049	-1.06273	2.5674	0.0446035	0.209195	*
Glycine max	I1MT35	x	glycolysis	NADP-dependent glyceraldehyde-3-phosphate dehydrogenase	0.892125	-0.644352	2.76612	0.0348725	0.173017	*		0.813724	-1.0615	5.14112	0.00908157	0.0804189	**
Glycine max	I1MTV4		OPP	Uncharacterized protein	1.03171	-0.858043	4.24409	0.0457951	0.203269	*		0.682659	-0.856331	3.6342	0.124196	0.368499
Glycine max	I1MYI8		glycolysis	Glyceraldehyde-3-phosphate dehydrogenase	0.961115	-0.922955	2.16073	0.0130074	0.0986499	*		0.763123	-0.801283	1.89659	0.0428963	0.204754	*
Glycine max	I1N5R9	x	C1-metabolism	Formate dehydrogenase 1, mitochondrial	0.94086	-0.281267	1.64754	0.283226	0.629174			0.623656	-1.28325	3.1538	0.0461923	0.212188	*
Glycine max	I1K9P5		hormone metabolism	GEM-like protein 1	1.13817	-0.605378	2.23905	0.0140126	0.101079	*		0.506955	-1.03975	2.58995	0.0308769	0.165192	*
Glycine max	I1KWT3		hormone metabolism	Putative aldo-keto reductase 2	0.659738	-0.693687	1.5911	0.204505	0.513863			1.03751	-1.00356	2.03094	0.0300296	0.162692	*
Glycine max	I1KZX0		hormone metabolism	1-aminocyclopropane-1-carboxylate oxidase	0.575597	-0.88501	3.99817	0.0419578	0.19449	*		1.11324	-0.803828	4.37305	0.00661455	0.0684926	**
Glycine max	K7L7J7		hormone metabolism	Lipoxygenase	-0.304408	-0.590924	1.47858	0.973772	1			1.48626	-0.590924	4.46961	0.0337077	0.175517	*
Glycine max	P24095		hormone metabolism	Seed linoleate 9S-lipoxygenase	0.212613	-0.460242	1.69443	0.547409	0.927274			1.28836	-1.04073	6.99591	0.00132486	0.0261711	**
Glycine max	P38417		hormone metabolism	Linoleate 9S-lipoxygenase-4	-0.350747	-0.0392627	0.818438	0.965721	1			1.37809	-0.98808	4.0859	0.0133296	0.105002	*
Glycine max	Q2LAJ5		hormone metabolism	Cytochrome P450 monooxygenase CYP74A1	-0.246358	-0.615385	2.43637	0.936346	1			1.47713	-0.615385	9.14474	0.0213582	0.14136	*
Glycine max	C6T2H1		lipid metabolism	PREDICTED: minor allergen Alt a 7 isoform X2	1.01342	-0.844298	6.42498	3.90515e-05	0.00455719	***		0.704693	-0.873814	6.04442	0.000242448	0.0103786	***
Glycine max	I1JAD2		lipid metabolism	Long chain acyl-CoA synthetase 4	-0.242517	-0.526558	1.26736	0.980836	1			1.4727	-0.703623	3.45822	0.0462131	0.212188	*
Glycine max	I1JMB6		lipid metabolism	Uncharacterized protein	0.391585	-0.813115	5.17176	0.353628	0.715053			1.23465	-0.813115	8.0912	0.0466715	0.213261	*
Glycine max	I1KGM8		lipid metabolism	PREDICTED: malonate--CoA ligase-like isoform X2	-0.0440546	-0.730102	2.78372	0.697583	1			1.4276	-0.653439	5.51144	0.0202595	0.136195	*
Glycine max	I1LIT1		lipid metabolism	Enoyl-[acyl-carrier-protein] reductase [NADH]	1.34851	-1.03417	3.84816	0.00613969	0.0629314	**		-0.334088	0.0197415	0.812836	0.936418	1
Glycine max	I1N814		gluco-, galacto- and mannosidases	Alpha-mannosidase	1.4628	-0.665283	2.11337	0.0160307	0.113095	*		-0.175616	-0.621904	1.22831	0.887307	1
Glycine max	I1NJ85	x	C1-metabolism	Formate--tetrahydrofolate ligase	0.839355	-1.00148	3.41298	0.0328014	0.16647	*		0.880868	-0.71874	2.5298	0.071125	0.278428
Glycine max	I1NGJ8		metal handling	Uncharacterized protein	1.13877	-0.589005	2.50235	0.0174275	0.118868	*		0.501373	-1.05114	3.25684	0.0345446	0.176714	*
Glycine max	I1K6M2	(X)	stress	Protein P21	-0.827443	0.969629	0.0507586	0.00154592	0.0323163	**		-0.897244	0.755058	0.015664	0.00326912	0.0446548	**
Glycine max	I1JIE1		metal handling binding, chelation and storage	Ferritin	1.3363	-0.797538	4.07614	0.04562	0.203269	*		0.195975	-0.734735	2.23032	0.59464	0.885751
Glycine max	K7LKJ0	x	metal handling binding, chelation and storage	Copper transport protein ATOX1	1.02937	-0.620515	2.13137	0.0311014	0.162736	*		0.653413	-1.06227	2.68774	0.0243432	0.148384	*
Glycine max	K4FZF8		C1-metabolism	Serine hydroxymethyltransferase	1.08993	-1.21872	2.07378	0.0042801	0.0530679	**		0.463448	-0.334654	1.26304	0.509469	0.814253
Glycine max	K7KA00	x	C1-metabolism	Serine hydroxymethyltransferase	0.965447	-0.775661	2.3184	0.0068623	0.0660486	**		0.756064	-0.945849	2.47936	0.00818801	0.0767792	**
Glycine max	K7KAG8	x	glycolysis	UDP-glucose pyrophosphorylase	0.444182	-0.768898	1.59792	0.076946	0.281478			1.20129	-0.876579	2.08157	0.00182183	0.0307794	**
Glycine max	K7KL44		glycolysis	Glyceraldehyde-3-phosphate dehydrogenase	1.15521	-0.935667	2.47	0.0025302	0.0421783	**		0.50906	-0.728606	1.75957	0.0858434	0.307573
Glycine max	Q2I0H4		glycolysis	Glyceraldehyde-3-phosphate dehydrogenase	1.11331	-0.988718	2.48098	0.0248591	0.143921	*		0.56028	-0.684876	1.72259	0.264231	0.56264
Glycine max	I1KN78		misc	Uncharacterized protein	1.28996	-0.763835	11.592	0.00236924	0.0405614	**		0.291084	-0.817209	8.88666	0.125065	0.369218
Glycine max	I1NJ32		misc	Epoxide hydrolase 2	0.543923	-0.820435	3.52475	0.171519	0.455022			1.13646	-0.859944	4.98575	0.0264356	0.152898	*
Glycine max	C6SXG7		mitochondrial electron transport, ATP synthesis	PutativeUncharacterized protein	1.29543	-0.864135	2.45062	0.00322136	0.047279	**		0.275338	-0.706631	1.5965	0.257919	0.55472
Glycine max	C6TN99		mitochondrial electron transport, ATP synthesis	PutativeUncharacterized protein	0.469378	-0.673027	2.23082	0.0130119	0.0986499	*		1.1756	-0.97195	4.41291	2.98107e-05	0.00318974	***
Glycine max	I1KD11		mitochondrial electron transport, ATP synthesis	ATP synthase subunit gamma	0.055827	-0.452714	1.39876	0.893465	1			1.36317	-0.966283	4.0581	0.0242347	0.148384	*
Glycine max	I1KEH3		mitochondrial electron transport, ATP synthesis	Electron transfer flavoprotein subunit alpha, mitochondrial	0.973204	-0.87985	2.01621	0.0375447	0.181231	*		0.751565	-0.844919	1.85905	0.0828354	0.303022
Glycine max	I1M5V9		mitochondrial electron transport, ATP synthesis	Uncharacterized protein	0.4034	-0.41746	1.34316	0.724287	1			1.16091	-1.14685	2.38799	0.0423022	0.202672	*
Glycine max	I1L437		mitochondrial electron transport, ATP synthesis, cell	Prohibitin-2	0.650859	-0.904528	2.06172	0.0690339	0.262324			1.05582	-0.802153	2.18543	0.0250715	0.148384	*
Glycine max	I1M307		myrosinases-lectin-jacalin	Uncharacterized protein	-0.552221	-0.507918	0.927328	0.999687	1			-0.438208	1.49835	0.259697	0.00402043	0.0526758	**
Glycine max	I1LW56	x	nitrilases, *nitrile lyases, berberine bridge enzymes, reticuline oxidases, troponine reductases	Aminoacylase-1	1.3945	-0.653605	2.64687	0.000413283	0.0148506	***		0.0500934	-0.790988	1.7603	0.177521	0.446934
Glycine max	I1MG80		nitrilases, *nitrile lyases, berberine bridge enzymes, reticuline oxidases, troponine reductases	Uncharacterized protein	-0.852558	0.380312	0.114368	0.23224	0.549165			-0.768118	1.24036	0.108186	0.023683	0.148384	*
Glycine max	C6TJN5	x	N-metabolism	Glutamine synthetase	1.17228	-0.742756	5.27716	0.000248691	0.011011	***		0.485896	-0.915417	6.09431	0.00476145	0.0559109	**
Glycine max	I1JN60		N-metabolism	Ferredoxin-dependent glutamate synthase 1, chloroplastic	-0.121641	-0.440555	1.1833	0.965427	1			1.4285	-0.866308	2.74636	0.0189963	0.130741	*
Glycine max	Q5F2M9		N-metabolism	Glutamate dehydrogenase	-0.660356	0.0278383	0.421358	0.107774	0.338701			-0.770736	1.40325	0.152356	4.72032e-06	0.000757611	***
Glycine max	Q9FUK4		N-metabolism	Glutamine synthetase	0.861231	-0.908377	3.32456	0.017891	0.118868	*		0.869747	-0.822601	2.99795	0.0240343	0.148384	*
Glycine max	C6SWX2		not assigned	Uncharacterized protein	1.21889	-0.783838	2.66581	0.00637178	0.063917	**		0.417014	-0.852063	2.11909	0.10408	0.338327
Glycine max	C6T2E5	x	not assigned	Uncharacterized protein	1.10899	-0.845791	2.59425	0.0296285	0.160733	*		0.582587	-0.845791	2.16494	0.142734	0.394801
Glycine max	C6TF57		not assigned	Uncharacterized protein	1.36665	-0.702845	6.66695	0.00829499	0.0750054	**		0.125231	-0.78904	4.27704	0.374164	0.686323
Glycine max	C6TMA8	x	not assigned	Uncharacterized protein	1.17859	-0.708044	7.16187	0.00553029	0.0606914	**		0.471444	-0.941989	20.5673	0.0406275	0.198283	*
Glycine max	I1JKM6		not assigned	RuBisCO-associated protein	-0.728513	0.0662915	0.213354	0.49082	0.863306			-0.728513	1.39073	0.0923272	0.00688194	0.0694138	**
Glycine max	I1K2Z5		not assigned	Uncharacterized protein	1.31383	-0.976461	3.50546	0.047005	0.205988	*		0.194263	-0.531633	1.53416	0.79623	1
Glycine max	I1K8G3		not assigned	Uncharacterized protein	1.21625	-0.819269	2.77719	0.0253988	0.144724	*		0.422283	-0.819269	2.08398	0.24484	0.539237
Glycine max	I1KAD3	x	not assigned	Uncharacterized protein	1.13903	-0.883651	3.56974	8.31473e-06	0.00209249	***		0.539085	-0.79446	2.52179	0.000876848	0.0208495	***
Glycine max	I1KT36		not assigned	Uncharacterized protein	0.986341	-0.780639	1.99999	0.029668	0.160733	*		0.732786	-0.938488	2.03861	0.0413357	0.19953	*
Glycine max	I1KU18		not assigned	Nitrile-specifier protein 5	0.829021	-0.867716	4.86536	0.03229	0.165458	*		0.902253	-0.863558	4.98496	0.0251929	0.148384	*
Glycine max	I1KWJ3		not assigned	Uncharacterized protein	1.24109	-0.76312	2.97101	0.00132873	0.0315942	**		0.37872	-0.856689	2.33808	0.0485837	0.219181	*
Glycine max	I1KZH0		not assigned	Pirin-like protein	1.46949	-0.468331	2.51538	0.00398393	0.0512397	**		-0.255506	-0.745649	1.48943	0.72743	0.977009
Glycine max	I1LBK9		not assigned	Uncharacterized protein	1.3395	-0.615427	2.14164	0.00126732	0.0310128	**		0.169402	-0.893474	1.74102	0.089618	0.316125
Glycine max	I1M8E3		not assigned	Uncharacterized protein	0.97344	-0.795868	2.43831	0.0170269	0.116912	*		0.748842	-0.926415	2.52354	0.0244583	0.148384	*
Glycine max	I1M9N1		not assigned	Uncharacterized protein	1.20029	-0.824178	3.21384	0.0316707	0.164637	*		0.448063	-0.824178	2.39125	0.248967	0.545237
Glycine max	I1N860		not assigned	Uncharacterized protein	1.08829	-0.608745	2.54851	0.000369357	0.0143713	***		0.575725	-1.05527	3.51158	0.000554035	0.0158085	***
Glycine max	I1NCQ3		not assigned	L-gulonolactone oxidase	-0.814706	0.348086	0.0897089	0.207438	0.518192			-0.792902	1.25952	0.0623152	0.0106626	0.0894822	*
Glycine max	I1NDJ4	x	not assigned	Uncharacterized protein	1.13348	-0.85236	18.352	0.000282263	0.0116911	***		0.548356	-0.829471	11.0328	0.00799563	0.0767792	**
Glycine max	K7K1A8		not assigned	Uncharacterized protein	1.31798	-0.563827	3.09725	0.00209923	0.0374362	**		0.197674	-0.951822	3.25711	0.0663936	0.268926
Glycine max	K7KDF5		not assigned	Uncharacterized protein	1.45377	-0.56348	2.91524	0.00019783	0.0101606	***		-0.151268	-0.739024	1.66964	0.384674	0.696646
Glycine max	K7LRK6		not assigned	Rubisco activase	0.180278	-0.873953	3.61733	0.340887	0.6992			-0.643898	1.33757	0.242069	0.0232023	0.148384	*
Glycine max	K7MTP6		not assigned	Uncharacterized protein	0.76559	-0.863267	2.64439	0.0387327	0.18488	*		0.960944	-0.863267	2.8416	0.0190409	0.130741	*
Glycine max	K7MVK8		not assigned	PREDICTED: carboxyvinyl-carboxyphosphonate phosphorylmutase, chloroplastic-like	0.345853	-0.701123	2.05274	0.467949	0.842701			1.25599	-0.900721	3.7131	0.0338837	0.175517	*
Glycine max	I1JIW1	x	nucleotide metabolism	Dihydropyrimidinase	0.372098	-0.809038	1.96129	0.1783	0.468709			1.24598	-0.809038	2.67252	0.00853181	0.0777097	**
Glycine max	I1JMQ0	x	nucleotide metabolism	Nucleoside diphosphate kinase	1.22422	-1.00698	7.30801	0.00441409	0.0534688	**		0.372881	-0.59012	2.24973	0.328184	0.631496
Glycine max	I1KL55		nucleotide metabolism	Uncharacterized protein	0.518526	-0.875487	3.09798	0.00745388	0.0693535	**		1.1534	-0.79644	3.62251	0.000351297	0.0124329	***
Glycine max	I1MDY5		nucleotide metabolism	Uncharacterized protein	0.879793	-0.704364	2.74432	0.00066077	0.018854	***		0.838149	-1.01358	4.09153	0.000128177	0.00748087	***
Glycine max	I1MJD7		nucleotide metabolism	Inosine-5'-monophosphate dehydrogenase	0.392244	-0.86267	3.08962	0.249693	0.575595			1.23303	-0.762608	3.84844	0.0319817	0.168297	*
Glycine max	I1ML44	x	nucleotide metabolism	Apyrase GS52	1.07427	-0.842847	8.3467	0.0459097	0.203269	*		0.628858	-0.860283	7.11522	0.150298	0.403698
Glycine max	I1MUN1		nucleotide metabolism	Adenylate kinase B	1.1106	-0.569884	2.01842	0.0128546	0.0986499	*		0.534504	-1.07522	2.40617	0.0173704	0.125979	*
Glycine max	I1MZA8	x	nucleotide metabolism	Uncharacterized protein	-0.276917	-0.434054	1.08071	0.992538	1			1.46953	-0.758555	2.37323	0.00650621	0.0683601	**
Glycine max	Q38IW8		glycolysis	Triosephosphate isomerase	0.680538	-0.788516	1.87413	0.0133829	0.0987563	*		1.03105	-0.923068	2.26395	0.00126042	0.0256885	**
Glycine max	Q6X0N7		gluco-, galacto- and mannosidases	Beta-galactosidase	1.04489	-0.952333	2.51192	0.0117463	0.094155	*		0.659764	-0.752319	1.92839	0.0912696	0.320192
Glycine max	C6TLX4	x	oxidases - copper, flavone etc	Uncharacterized protein	1.15897	-0.829525	46.2377	0.00656844	0.0650775	**		0.511444	-0.840891	42.4949	0.0762573	0.287983
Glycine max	I1LNP4		oxidases - copper, flavone etc	Putative quinone-oxidoreductase like, chloroplastic	1.03128	-0.860674	6.94098	6.85388e-05	0.0048891	***		0.68318	-0.85379	5.72415	0.000635555	0.0177403	***
Glycine max	I1N5R6		oxidases - copper, flavone etc	Uncharacterized protein	1.11188	-0.845373	32.546	0.0133504	0.0987563	*		0.578636	-0.845138	23.8611	0.0868357	0.308003
Glycine max	K7LI86		oxidases - copper, flavone etc	Amine oxidase	0.595064	-0.621882	1.94507	0.0337318	0.16985	*		1.07614	-1.04932	3.47079	0.000341855	0.0124329	***
Glycine max	K7M026	x	oxidases - copper, flavone etc, plastocyanin-like	Stellacyanin	-0.422842	-0.0379222	0.686162	0.95328	1			-0.934439	1.3952	0.124069	0.028947	0.160369	*
Glycine max	C6T7R3	x	peroxidases	Peroxidase	-0.878299	1.07897	0.0787353	0.00371522	0.0508524	**		-0.822929	0.62226	0.133494	0.03333	0.174676	*
Glycine max	C6TB83		peroxidases	Peroxidase	-0.76691	0.314583	0.429502	0.235571	0.55398			-0.825166	1.27749	0.264447	0.00691975	0.0694138	**
Glycine max	C6TED1		peroxidases	Peroxidase	1.19014	-0.909159	20.2289	5.27643e-05	0.00455719	***		0.458475	-0.739456	5.29555	0.0111325	0.0910456	*
Glycine max	C6TGP7	x	peroxidases	Peroxidase	0.954773	-0.863624	4.65781	0.0122027	0.0961247	*		0.772474	-0.863624	4.29111	0.0250431	0.148384	*
Glycine max	C6THF9	x	peroxidases	Peroxidase	-0.817738	1.20512	0.0228751	0.0293652	0.160447	*		-0.82771	0.44033	0.0286376	0.241727	0.536923
Glycine max	C6THQ0	x	peroxidases	Peroxidase	0.670665	-0.863878	22.7733	1.18013e-05	0.00209249	***		1.0414	-0.848184	22.928	8.08566e-07	0.00020764	***
Glycine max	C6TJS4		peroxidases	Peroxidase	0.801941	-0.906071	13.3437	0.00981888	0.0840496	**		0.926852	-0.822722	8.89092	0.00818554	0.0767792	**
Glycine max	C6TN43		peroxidases	Peroxidase	1.09498	-0.792795	9.00058	0.00405877	0.0512397	**		0.599525	-0.901706	12.8167	0.0223529	0.145691	*
Glycine max	I1JFF0	x	peroxidases	Peroxidase	1.39449	-0.985564	5.37756	0.0309802	0.162736	*		-0.219584	-0.189341	0.977429	0.999977	1
Glycine max	I1JY99		peroxidases	Peroxidase	-0.86165	0.730559	0.180425	0.0017804	0.0351698	**		-0.860535	0.991626	0.159558	0.000409674	0.0138427	***
Glycine max	I1KLX2	x	peroxidases	Peroxidase	-0.755506	1.35419	0.229159	0.00687907	0.0660486	**		-0.755506	0.156824	0.40739	0.371841	0.684998
Glycine max	I1LHW6		peroxidases	Peroxidase	1.00344	-0.724363	3.82301	0.0015656	0.0323163	**		0.705874	-0.984956	5.811	0.00190846	0.0314162	**
Glycine max	I1LU76	x	peroxidases	Peroxidase	1.15364	-0.809271	11.7153	0.00331395	0.047279	**		0.518793	-0.863162	11.6883	0.0407685	0.198283	*
Glycine max	I1MVN5		peroxidases	Peroxidase	0.798627	-0.878733	12.0025	2.4561e-07	0.000105121	***		0.930787	-0.850681	10.8694	1.06608e-07	4.56284e-05	***
Glycine max	I1MZT4		peroxidases	Peroxidase	-0.787821	0.27922	0.204757	0.0974431	0.3233			-0.787821	1.29642	0.116465	0.000848393	0.0205535	***
Glycine max	I1NCW3		peroxidases	Peroxidase	-0.570738	1.44306	0.146427	0.000222045	0.0103746	***		-0.761256	-0.111063	0.192442	0.309228	0.614656
Glycine max	I1NH45		peroxidases	Peroxidase	-0.589959	0.825042	0.585122	0.0875548	0.304235			-1.10335	0.868263	0.429158	0.0122722	0.0984842	*
Glycine max	K7KG78		peroxidases	Peroxidase	-0.604294	-0.172825	0.673226	0.783505	1			-0.684521	1.46164	0.273683	0.00128709	0.0258223	**
Glycine max	K7KY98	x	peroxidases	Peroxidase	0.897133	-0.879042	108.995	0.000569024	0.0175763	***		0.834244	-0.852335	40.0838	0.000947495	0.0214196	***
Glycine max	K7MB32		peroxidases	Peroxidase	1.00061	-1.10416	12.2717	0.0350634	0.173159	*		0.673971	-0.570417	2.72718	0.309243	0.614656
Glycine max	O23961	x	peroxidases	Peroxidase	-0.57674	0.263928	0.652892	0.617307	0.992693			-0.972484	1.2853	0.344295	0.0209154	0.139871	*
Glycine max	I1KW54		protease inhibitor	Alpha-amylase/subtilisin inhibitor	-0.847122	0.653401	0.0222959	0.0129528	0.0986499	*		-0.861442	1.05516	0.010275	0.00176046	0.03058	**
Glycine max	Q9ZNZ6		peroxidases	Peroxidase	0.998506	-0.874926	15.4676	0.00515814	0.0586111	**		0.722383	-0.845962	10.8977	0.0192842	0.131512	*
Glycine max	K7ML47	x	plastocyanin-like	Blue copper protein	-0.808592	0.907866	0.266557	0.0340115	0.170589	*		-0.920565	0.82129	0.227113	0.0311178	0.165789	*
Glycine max	I1LBD0	x	protein aa activation	Serine--tRNA ligase	0.733797	-0.857683	2.66009	0.0425091	0.194935	*		0.988833	-0.864946	2.94846	0.0162632	0.121372	*
Glycine max	C6THR8	x	protein degradation	Uncharacterized protein	1.40013	-0.933343	2.37667	0.0397834	0.187801	*		-0.060819	-0.405968	1.15531	0.970472	1
Glycine max	I1J8Y0		protein degradation	Xaa-Pro aminopeptidase 2	0.786881	-0.908384	5.25749	0.000359001	0.0143713	***		0.940602	-0.8191	4.60988	0.00024249	0.0103786	***
Glycine max	I1LC96		protein degradation	Uncharacterized protein	1.34762	-0.61859	3.05538	0.0262946	0.14808	*		0.152933	-0.881967	2.49284	0.365906	0.676126
Glycine max	I1LRA7		protein degradation	Uncharacterized protein	1.36403	-0.845419	3.91283	0.0311784	0.162736	*		0.121613	-0.640227	1.79052	0.711812	0.971405
Glycine max	I1J8H6		protein degradation aspartate protease	Uncharacterized protein	-0.306963	-0.218384	0.950868	0.999294	1			-0.903536	1.42888	0.323961	0.0230358	0.148384	*
Glycine max	I1KC56		protein degradation aspartate protease	Uncharacterized protein	-0.882602	0.121312	0.518785	0.289474	0.634445			-0.598261	1.35955	0.411086	0.0115884	0.0935814	*
Glycine max	I1KNG0		protein degradation aspartate protease	Uncharacterized protein	1.37843	-0.643435	2.54089	0.0137275	0.0995828	*		0.0884779	-0.82347	1.80553	0.413954	0.729104
Glycine max	I1M138	x	protein degradation aspartate protease	Basic 7S globulin	-0.469495	-0.488776	1.04527	0.999983	1			-0.541043	1.49931	0.154794	0.00831177	0.0767792	**
Glycine max	I1MFJ1	x	protein degradation aspartate protease	Uncharacterized protein	1.41391	-0.681668	7.18876	0.0205717	0.128849	*		1.0561e-05	-0.732251	3.54235	0.660617	0.932221
Glycine max	I1K795		protein degradation cysteine protease	Xylem cysteine proteinase 2	-0.435712	1.23928	0.44643	0.0225292	0.135175	*		-1.09152	0.287956	0.335023	0.0689498	0.274496
Glycine max	I1M8Q5	x	protein degradation cysteine protease	Cysteine proteinase RD21a	1.13376	-0.92755	2.03856	0.0101311	0.0846887	*		0.542255	-0.748464	1.59649	0.140841	0.394801
Glycine max	I1MHG0		protein degradation cysteine protease	Putative cysteine protease	1.01751	-0.690314	3.66493	0.000161232	0.00900094	***		0.68334	-1.01054	6.283	0.000176293	0.00905441	***
Glycine max	I1NBK8	x	protein degradation cysteine protease	Cathepsin B	1.19145	-0.673973	2.49733	0.0206995	0.12902	*		0.445648	-0.963124	2.47256	0.0980441	0.330416
Glycine max	K7MNZ5		protein degradation cysteine protease	Uncharacterized protein	1.02968	-0.201226	1.5391	0.0194469	0.123613	*		0.467843	-1.2963	2.48475	0.00103735	0.0222448	**
Glycine max	C6TI63	x	protein degradation serine protease	Serine carboxypeptidase-like 19	1.20726	-0.648672	2.25662	0.00741852	0.0693535	**		0.415601	-0.974184	2.20704	0.0501773	0.221401
Glycine max	C6TKC9	x	protein degradation serine protease	PREDICTED: probable serine protease EDA2 isoform X1	-0.720617	-0.0951851	0.527003	0.669853	1			-0.626237	1.44204	0.276699	0.00806261	0.0767792	**
Glycine max	I1LNY6		protein degradation serine protease	Serine carboxypeptidase-like 40	1.43971	-0.678362	4.19463	0.0169438	0.116912	*		-0.0829868	-0.678362	1.89799	0.774197	1
Glycine max	I1MM56		protein degradation serine protease	Carboxypeptidase	-0.495547	0.256051	0.702229	0.557692	0.935853			-1.03355	1.27305	0.348618	0.00431408	0.0536964	**
Glycine max	I1MPM4		protein degradation serine protease	Tripeptidyl-peptidase 2	0.25899	-0.791034	3.38873	0.470613	0.845545			1.30661	-0.774568	5.56359	0.0432438	0.204957	*
Glycine max	I1MV74		protein degradation serine protease	ATP-dependent Clp protease proteolytic subunit	0.534479	-0.530922	1.70158	0.437666	0.810913			1.10105	-1.1046	3.33428	0.0262804	0.152898	*
Glycine max	K7L350	x	protein degradation serine protease	Uncharacterized protein	1.15658	-0.64401	2.56589	0.000868301	0.0232271	***		0.490786	-1.00335	2.89003	0.00464566	0.0552317	**
Glycine max	K7N0R3		protein degradation serine protease	Serine carboxypeptidase-like 50	1.36442	-0.891455	3.11789	0.00534475	0.0601988	**		0.10397	-0.576936	1.49353	0.634951	0.922259
Glycine max	I1LAF3	x	protein degradation subtilases	Uncharacterized protein	-0.848026	0.599621	0.29717	0.00381885	0.0510772	**		-0.848026	1.09643	0.239421	0.000225411	0.0103367	***
Glycine max	I1M7G8		protein degradation subtilases	Subtilisin-like protease	-0.765281	1.31089	0.0632837	0.00376726	0.0509174	**		-0.795811	0.250205	0.0949462	0.197863	0.478223
Glycine max	C6SZW2		protein degradation ubiquitin	Uncharacterized protein	0.954888	-0.937214	3.92264	0.0412219	0.192469	*		0.768872	-0.786546	2.94899	0.110328	0.350647
Glycine max	C6T142		protein degradation ubiquitin	Small ubiquitin-related modifier	0.979136	-0.845084	2.26677	0.0277085	0.153495	*		0.744805	-0.878857	2.15458	0.0545	0.236412
Glycine max	C6TE07		protein degradation ubiquitin	26S protease regulatory subunit 8 like A	1.04605	-0.633281	1.97868	0.00343539	0.048473	**		0.636096	-1.04886	2.2958	0.00333851	0.0451226	**
Glycine max	C6TIJ2		protein degradation ubiquitin	26S protease regulatory subunit S10B like B	0.648324	-0.716436	2.0917	0.0721219	0.271386			1.04995	-0.981836	3.06332	0.00543508	0.0620997	**
Glycine max	I1JGK4	x	protein degradation ubiquitin	Uncharacterized protein	1.1054	-0.609565	2.2984	0.00257328	0.0421783	**		0.553209	-1.04904	2.81795	0.00459502	0.0551809	**
Glycine max	I1LLZ2		protein degradation ubiquitin	PREDICTED: 26S protease regulatory subunit 6B homolog isoform X1	1.07668	-0.891782	2.82425	1.18562e-05	0.00209249	***		0.62463	-0.809525	2.23495	0.000430135	0.0139697	***
Glycine max	I1K0C8	x	protein degradation, cell	FAS-associated factor 2-B	1.23686	-0.784799	3.02837	0.00225435	0.0391159	**		0.387199	-0.839257	2.30165	0.0715455	0.278465
Glycine max	I1KU96		protein folding	Uncharacterized protein	1.16127	-1.27882	7.23013	0.0289047	0.158605	*		0.126429	-0.00887687	1.08143	0.998039	1
Glycine max	C6SXP4		protein K69-linked ufmylation	Ubiquitin-fold modifier 1	1.30929	-0.767083	2.54441	0.00128012	0.0310128	**		0.253466	-0.795673	1.7973	0.124268	0.368499
Glycine max	C6TCB9		protein postranslational modification	Protein kinase Pti1	0.0347567	-0.559299	1.46927	0.774501	1			1.39108	-0.866534	3.35489	0.0106352	0.0894822	*
Glycine max	C6TIU1		protein postranslational modification	PutativeUncharacterized protein	1.5	-0.5	2.08094	0.0323443	0.165458	*		-0.5	-0.5	1	1	1
Glycine max	I1M6S4		protein postranslational modification	Uncharacterized protein	0.127017	-0.560978	1.49183	0.669673	1			1.35166	-0.917702	3.17765	0.00820527	0.0767792	**
Glycine max	I1N7B1		protein postranslational modification	Uncharacterized protein	1.1037	-1.22143	3.33283	5.75796e-05	0.00455719	***		0.435051	-0.317313	1.39581	0.216105	0.500934
Glycine max	I1LGL7		protein postranslational modification, signalling	Uncharacterized protein	1.37749	-0.571441	2.32253	0.00468924	0.0540911	**		0.0718982	-0.87795	1.81383	0.239553	0.535864
Glycine max	C6TMB5		protein synthesis	Uncharacterized protein	0.862412	-0.807746	4.11658	0.0568981	0.234595			0.867736	-0.922402	5.24971	0.0386711	0.191713	*
Glycine max	I1JI71		protein synthesis	60S acidic ribosomal protein P0	0.908568	-0.629009	1.85828	0.0128881	0.0986499	*		0.792898	-1.07246	2.38378	0.00277195	0.0414982	**
Glycine max	I1KCW5		protein synthesis	Eukaryotic translation initiation factor 5A	0.935313	-0.902453	4.14199	0.0326466	0.166342	*		0.792961	-0.825822	3.44701	0.0661545	0.268861
Glycine max	I1L3W4	x	protein synthesis	Eukaryotic translation initiation factor 3 subunit J	0.978916	-0.438562	1.86619	0.04852	0.211509	*		0.652698	-1.19305	3.09279	0.00859406	0.0777097	**
Glycine max	I1M167		protein synthesis	Elongation factor Tu	-0.617658	0.0502184	0.502515	0.466225	0.842429			-0.824203	1.39164	0.174402	0.000766024	0.0196715	***
Glycine max	I1M786		protein synthesis	Elongation factor 1-beta 1	0.818655	-1.06977	2.94966	0.0153208	0.108684	*		0.885117	-0.633998	2.0817	0.0579574	0.247233
Glycine max	I1KB43		protein targeting	Uncharacterized protein	0.968293	-0.557945	1.93846	0.00702444	0.066319	**		0.707764	-1.11811	2.71257	0.00151712	0.0282317	**
Glycine max	I1L3K3		protein targeting	PREDICTED: clp protease-related protein At4g12060, chloroplastic-like isoform X2	1.48583	-0.592251	2.4286	0.0278538	0.153495	*		-0.301326	-0.592251	1.2	0.970118	1
Glycine max	I1LNP0		protein targeting	PREDICTED: patellin-2-like isoform X2	0.716453	-1.02186	3.42686	0.000758847	0.0207311	***		0.988127	-0.682723	2.58312	0.00111298	0.0230495	**
Glycine max	I1MM85	x	protein targeting	Uncharacterized protein	1.41658	-0.615738	3.18975	0.000215526	0.0103746	***		-0.0173449	-0.783497	2.00764	0.192806	0.469758
Glycine max	I1MYX8		protein targeting	Alpha-SNAP protein	0.805613	-0.467882	1.55944	0.222032	0.53689			0.849723	-1.18745	2.30855	0.0242922	0.148384	*
Glycine max	I1N1W7		protein targeting	Uncharacterized protein	1.03543	-0.849811	2.39485	0.00185103	0.0353597	**		0.678062	-0.863679	2.15253	0.00980158	0.0850353	**
Glycine max	K7L8I6		protein targeting	Uncharacterized protein	0.827905	-0.89826	7.45763	0.0106452	0.087618	*		0.902711	-0.832355	6.20711	0.0102475	0.0880736	*
Glycine max	C6SVF6	x	redox	Uncharacterized protein	1.22509	-0.733245	3.59715	0.000424061	0.0148506	***		0.402356	-0.894206	3.18617	0.0150288	0.114863	*
Glycine max	C6SWE0		redox	Peroxiredoxin-2B	1.07432	-0.70522	2.2189	5.9617e-05	0.00455719	***		0.615568	-0.984669	2.35555	0.000195039	0.00927519	***
Glycine max	C6SX79	x	redox	Uncharacterized protein	0.924168	-1.24875	2.61244	0.00975069	0.0840261	**		0.67894	-0.354353	1.46088	0.331101	0.632986
Glycine max	C6TGU0	x	redox	DHAR class glutathione S-transferase	1.24153	-0.666671	2.1921	9.97598e-05	0.00640458	***		0.36408	-0.938937	1.98086	0.00422527	0.05333
Bradyrhizobium japonicum	G7DJ02	x	redox	Thioredoxin	-0.826562	1.43269	0.402489	0.0334303	0.168994	*		-0.50369	-0.102438	0.821346	0.946566	1
Glycine max	I1K1F4		redox	NADH-cytochrome b5 reductase	1.02271	-0.523075	1.71355	0.00158561	0.0323163	**		0.632127	-1.13176	2.13241	0.000438464	0.0139697	***
Glycine max	I1K7N6	x	redox	Uncharacterized protein	1.24833	-0.620604	3.06562	0.017807	0.118868	*		0.341687	-0.969415	3.35823	0.122498	0.367302
Glycine max	I1KH41		redox	Monothiol glutaredoxin-S15, mitochondrial	1.18837	-0.740146	3.10839	0.013138	0.0986499	*		0.46128	-0.9095	2.83915	0.0956455	0.326352
Glycine max	I1KP96		redox	Glutathione peroxidase	1.40343	-0.538311	2.16643	0.0235457	0.139966	*		-0.00453634	-0.860579	1.63769	0.499312	0.810514
Glycine max	I1L3N6		redox	Uncharacterized protein	1.1974	-0.855102	3.64252	0.000185839	0.00994239	***		0.451923	-0.794224	2.48776	0.0159347	0.120353	*
Glycine max	I1LKM5	x	redox	Apoptosis-inducing factor like A	0.454919	-0.812716	5.18455	0.0540329	0.225558			1.19589	-0.83809	8.32812	0.0017624	0.03058	**
Glycine max	I1LL59	x	redox	Protein disulfide-isomerase	1.12085	-0.724929	2.87238	0.0058099	0.0621659	**		0.556961	-0.952878	2.9923	0.024714	0.148384	*
Glycine max	I1M4K9	x	redox	Protein disulfide-isomerase	1.14384	-1.05299	2.58268	0.0101472	0.0846887	*		0.492494	-0.583339	1.57912	0.311658	0.615652
Glycine max	I1M877		redox	Uncharacterized protein	1.07457	-0.851545	3.41453	0.0186536	0.120965	*		0.628516	-0.851545	2.85536	0.0841842	0.304486
Glycine max	I1MUT2		redox	Hsc70-interacting protein	0.229734	-0.654447	2.55182	0.373783	0.742937			1.31434	-0.889626	7.58703	0.0038052	0.0503699	**
Glycine max	I1MXZ6	x	redox	Uncharacterized protein	1.23705	-0.900645	6.42106	0.00201179	0.0365214	**		0.380417	-0.716821	2.89783	0.142182	0.394801
Glycine max	K7LNQ6		redox	Thioredoxin reductase	0.302703	-0.228695	1.20735	0.871495	1			1.15743	-1.23143	2.53121	0.0168785	0.123136	*
Glycine max	K7MF48	x	redox	Uncharacterized protein	0.903668	-0.865607	2.80331	0.00574009	0.0619351	**		0.827546	-0.865607	2.72572	0.00810814	0.0767792	**
Glycine max	O81413		redox	Ferric leghemoglobin reductase-2	0.996182	-0.728833	2.06492	0.0027847	0.0441427	**		0.715056	-0.982405	2.24239	0.00320166	0.0442036	**
Glycine max	Q43758		redox	Ascorbate peroxidase	1.00159	-0.875898	4.11957	1.30373e-05	0.00209249	***		0.718725	-0.844421	3.46818	0.000111952	0.00748087	***
Glycine max	Q76LA6		redox	Cytosolic ascorbate peroxidase 2	1.023	-0.831919	3.49401	1.9384e-05	0.00276545	***		0.692847	-0.883932	3.27944	0.000127544	0.00748087	***
Glycine max	C6SVC8	x	RNA	Uncharacterized protein	1.24041	-0.74952	7.15662	0.0232796	0.139028	*		0.378699	-0.86959	7.14475	0.214957	0.500916
Glycine max	C6TIJ0	x	RNA	31 kDa ribonucleoprotein, chloroplastic	1.49639	-0.547835	3.77903	0.0236581	0.139986	*		-0.400718	-0.547835	1.2	0.995336	1
Glycine max	C6TK08		RNA	PutativeUncharacterized protein	1.24603	-0.798093	3.61018	0.0185041	0.120606	*		0.371899	-0.81984	2.56521	0.242539	0.536923
Glycine max	C6TLC1		RNA	PutativeUncharacterized protein	0.981595	-0.41005	2.03224	0.0418471	0.19449	*		0.637536	-1.20908	4.36266	0.00604322	0.0663205	**
Bradyrhizobium japonicum	G7D4Y7	x	RNA	DNA-directed RNA polymerase subunit beta	-0.723413	-0.322076	0.554426	0.889003	1			-0.432875	1.47836	0.292437	0.0168461	0.123136	*
Glycine max	I1JE12	x	RNA	Polyadenylate-binding protein	1.18418	-0.933237	2.94125	0.000405996	0.0148506	***		0.46414	-0.715087	1.90093	0.0436856	0.206222	*
Glycine max	I1JRP0		RNA	KH domain-containing protein	1.44592	-0.479445	2.71942	0.0193956	0.123613	*		-0.15734	-0.809133	1.82496	0.676054	0.946622
Glycine max	I1KID4		RNA	Uncharacterized protein	1.36571	-0.581743	2.57673	0.017929	0.118868	*		0.102531	-0.886502	2.06306	0.34717	0.648859
Glycine max	I1KM25		RNA	Polyadenylate-binding protein	1.02696	-0.633131	1.91324	0.000427938	0.0148506	***		0.659519	-1.05335	2.22559	0.00030932	0.0116814	***
Glycine max	I1LAI0		RNA	Uncharacterized protein	1.26433	-0.890608	4.07129	0.0099299	0.084437	**		0.332001	-0.705727	2.17056	0.322858	0.628106
Glycine max	I1LJL7		RNA	Uncharacterized protein	1.15183	-0.749529	2.66477	0.00458623	0.0540911	**		0.516689	-0.918986	2.47604	0.0339005	0.175517	*
Glycine max	I1LV54	x	RNA	Chaperone protein YajL	0.404307	-0.700269	1.81936	0.120007	0.359744			1.22091	-0.92495	2.91014	0.0014087	0.0266764	**
Glycine max	I1MLU4		RNA	Uncharacterized protein	1.37567	-0.304184	2.0193	0.0223438	0.134692	*		-0.0661947	-1.00529	1.99172	0.296331	0.599195
Glycine max	I1MV80		RNA	Uncharacterized protein	1.29944	-0.786371	2.89735	0.0318249	0.164771	*		0.273302	-0.786371	1.96392	0.421218	0.734842
Glycine max	I1MXM6		RNA	Polyadenylate-binding protein	1.32099	-0.685549	2.34377	0.0130801	0.0986499	*		0.222249	-0.857685	1.81747	0.265017	0.563129
Glycine max	K7KHJ7	x	RNA	Uncharacterized protein	1.04861	-0.73819	2.00279	0.0444858	0.199719	*		0.653275	-0.963699	2.03897	0.0753117	0.286944
Glycine max	I1JVP6		RNA, cell	Uncharacterized protein	1.14299	-0.252632	1.69266	0.0300262	0.161312	*		0.340124	-1.23048	2.51454	0.01373	0.107496	*
Glycine max	Q8SAG1		S-assimilation	ATP sulfurylase	0.780665	-0.901661	2.83239	0.00689293	0.0660486	**		0.946571	-0.825575	2.7825	0.00453327	0.0551809	**
Glycine max	B0M1A6		secondary metabolism	Betaine aldehyde dehydrogenase	0.625943	-0.728467	2.6079	0.114205	0.352499			1.06917	-0.966646	4.36962	0.0108804	0.0895537	*
Glycine max	I1J8T1	x	secondary metabolism	PREDICTED: isoflavone reductase homolog A622-like isoform X2	0.874655	-0.939702	5.43321	0.00372284	0.0508524	**		0.854054	-0.789007	3.93425	0.0082764	0.0767792	**
Glycine max	I1K7Q8		secondary metabolism	Uncharacterized protein	1.27146	-0.739475	5.24361	5.04249e-05	0.00455719	***		0.323518	-0.855507	4.29483	0.00883419	0.0793224	**
Glycine max	I1KM16		secondary metabolism	Uncharacterized protein	1.0843	-0.947248	13.7964	0.0396108	0.187676	*		0.608831	-0.745883	4.7618	0.233082	0.525972
Glycine max	I1KQ26		secondary metabolism	Uncharacterized protein	0.533348	-0.852287	7.60765	0.0421255	0.194565	*		1.14392	-0.824981	9.30734	0.00346806	0.0463853	**
Glycine max	I1L776		secondary metabolism	Isoliquiritigenin 2'-O-methyltransferase	0.907378	-0.886487	16.1775	0.0167796	0.116459	*		0.823397	-0.844289	11.3976	0.0271044	0.155998	*
Glycine max	I1LHU4		secondary metabolism	Uncharacterized protein	0.777774	-0.905043	8.01147	0.00433967	0.0530679	**		0.949034	-0.821765	6.47748	0.00281179	0.0414982	**
Glycine max	I1MQN7		secondary metabolism	Putative AD(P)H-dependent oxidoreductase 1	0.791814	-0.565139	1.93263	0.254878	0.583358			0.893628	-1.1203	3.23816	0.0496361	0.220529	*
Glycine max	I1N3E5		secondary metabolism	Uncharacterized protein	0.418245	-0.905892	1.79177	0.0888035	0.304876			1.21478	-0.727138	2.04904	0.00858465	0.0777097	**
Glycine max	K7KDJ6		secondary metabolism	Laccase	-0.815676	0.528999	0.0874838	0.246822	0.57			-0.860091	1.14677	0.0404048	0.0453162	0.210058	*
Glycine max	O48601		secondary metabolism	NADPH:isoflavone reductase	0.861497	-0.987277	3.86576	0.00188948	0.0353597	**		0.861387	-0.735607	2.78078	0.00654852	0.0683601	**
Glycine max	Q93XE6		secondary metabolism	Chalcone--flavonone isomerase 1A	1.21603	-0.898689	2.30926	0.000281574	0.0116911	***		0.417215	-0.734553	1.6473	0.0405968	0.198283	*
Glycine max	C6SXW7	x	signalling	Uncharacterized protein	1.00038	-0.854575	26.3506	0.00162514	0.0326043	**		0.720288	-0.866096	26.7316	0.00622074	0.0671212	**
Glycine max	I1JRM7		signalling	Ferredoxin-dependent glutamate synthase 1, chloroplastic	1.04688	-1.29398	2.3794	0.0253251	0.144724	*		0.439079	-0.19198	1.22546	0.822502	1
Glycine max	I1K9W9	x	signalling	Uncharacterized protein	1.18019	-0.884123	9.55999	0.0443802	0.199719	*		0.477129	-0.773195	4.55119	0.322479	0.628106
Glycine max	I1KE09	x	signalling	Uncharacterized protein	0.828972	-1.00501	5.71962	0.0369127	0.178852	*		0.890286	-0.714248	3.36187	0.0758393	0.28725
Glycine max	I1KM30		signalling	Uncharacterized protein	0.971725	-0.89937	24.8292	0.000627237	0.0183039	***		0.752577	-0.824932	11.3132	0.00307442	0.0433797	**
Glycine max	I1KSQ2		signalling	Uncharacterized protein	0.574799	-0.896025	2.95284	0.0616637	0.242872			1.11328	-0.792054	3.22289	0.0124398	0.0992096	*
Glycine max	I1LIP5		signalling	Uncharacterized protein	1.1108	-0.704506	3.66277	0.04367	0.198838	*		0.56732	-0.973618	4.73445	0.100145	0.333124
Glycine max	I1LJE6		signalling	Uncharacterized protein	-0.423631	-0.537111	1.2	0.998081	1			1.49785	-0.537111	4.58647	0.0313	0.165891	*
Glycine max	I1LUM3		signalling	14-3-3-like protein D	0.529568	-0.431288	1.49838	0.496952	0.868144			1.0753	-1.17358	2.89668	0.0187888	0.130741	*
Glycine max	I1MGS2		signalling	Uncharacterized protein	1.41883	-0.644415	4.08566	0.00774363	0.0715311	**		-0.0185533	-0.755857	2.3232	0.542363	0.839029
Glycine max	K7KIL0		signalling	BnaC02g13240D protein	0.773051	-0.67596	1.72789	0.0135388	0.0993359	*		0.936533	-1.03362	2.20643	0.00103948	0.0222448	**
Glycine max	K7KJ93	x	signalling	Uncharacterized protein	1.14931	-0.837487	3.30727	0.000574926	0.0175763	***		0.525667	-0.837487	2.58303	0.0144416	0.111036	*
Glycine max	P62163		signalling	Calmodulin-2	0.307453	-0.822365	1.98496	0.408945	0.781378			1.28133	-0.766414	2.70216	0.0472477	0.215128	*
Glycine max	Q2XV15		signalling	Lectin	-0.760547	1.37194	0.0350309	0.00569429	0.0619351	**		-0.725483	0.114086	0.118144	0.43048	0.742266
Glycine max	B0M1A7		stress	Peroxisomal small heat shock protein	1.057	-0.821526	5.72018	0.00402464	0.0512397	**		0.650421	-0.885892	5.6051	0.0184359	0.129354	*
Glycine max	B6ZHC0		stress	PR-5 protein	-0.886574	0.356982	0.412004	0.215331	0.527642			-0.721692	1.25128	0.344354	0.0240885	0.148384	*
Glycine max	C6SVX3		stress	Uncharacterized protein	0.692418	-0.496884	1.56851	0.102037	0.331277			0.963964	-1.1595	2.48563	0.00216338	0.0345888	**
Glycine max	C6SXD0	x	stress	Uncharacterized protein	1.2053	-0.720282	6.76803	0.0132732	0.0987563	*		0.432335	-0.917352	10.8685	0.102517	0.337637
Glycine max	C6SY46	x	stress	Uncharacterized protein	-0.747738	0.0648522	0.140921	0.357528	0.72076			-0.708203	1.39109	0.0760656	0.00235586	0.0364449	**
Glycine max	I1L927		stress	Thaumatin-like protein 1a	-0.851418	1.07573	0.00123233	0.00325043	0.047279	**		-0.851322	0.627007	0.00167054	0.0238244	0.148384	*
Glycine max	C6SZN6	x	stress	Uncharacterized protein	1.12947	-0.727491	2.3545	0.00617551	0.0629314	**		0.545425	-0.947402	2.29694	0.0289331	0.160369	*
Glycine max	C6T0B0	x	stress	Disease resistance response protein 206	1.16977	-0.41919	2.24073	0.00310511	0.0463601	**		0.390949	-1.14153	3.74478	0.00422103	0.05333	**
Glycine max	I1LEI5		stress	Uncharacterized protein	-0.857289	0.919533	0.0709988	0.00594258	0.0629314	**		-0.873017	0.810774	0.0665604	0.00902938	0.0804189	**
Glycine max	C6T3L1		stress	Uncharacterized protein	1.02174	-0.785327	3.88165	0.00610308	0.0629314	**		0.691532	-0.927947	4.34275	0.0139235	0.107697	*
Glycine max	C6T3N0	x	stress	Uncharacterized protein	-0.768224	0.202791	0.00601077	0.326894	0.683585			-0.7682	1.33363	0.00279746	0.00752197	0.0737268	**
Glycine max	C6T432		stress	PutativeUncharacterized protein	0.500287	-0.729243	3.48326	0.0828962	0.296487			1.16131	-0.932352	8.16964	0.00220895	0.0345888	**
Glycine max	C6T551	x	stress	Uncharacterized protein	1.25901	-0.80406	4.08424	0.00190017	0.0353597	**		0.349115	-0.80406	2.72397	0.096504	0.326942
Glycine max	C6TGR4		stress	PutativeUncharacterized protein	0.947594	-0.632962	2.81677	0.0029959	0.0452558	**		0.75151	-1.06614	5.16125	0.000826195	0.0205535	***
Glycine max	C6TH04	x	stress	RINb protein	0.943112	-0.852187	2.27028	0.0164945	0.115401	*		0.785255	-0.87618	2.19586	0.0274576	0.155998	*
Glycine max	C6TI55	x	stress	Acidic chitinase	-0.862595	0.769509	0.00212188	0.00201948	0.0365214	**		-0.86435	0.957437	0.000940979	0.000714517	0.0187233	***
Glycine max	I1MI59	x	protease inhibitor	Uncharacterized protein	-0.858834	0.895261	0.016868	3.78673e-05	0.00455719	***		-0.872687	0.836259	0.00941521	5.13496e-05	0.00439553	***
Glycine max	C7S917		stress	Germin-like protein 21	-0.551972	-0.233594	0.814363	0.670778	1			-0.687079	1.47264	0.368741	4.67024e-06	0.000757611	***
Glycine max	E6YBW4		stress	Pathogenesis-related protein 10	-0.858738	0.70019	0.220306	0.0274631	0.153316	*		-0.858738	1.01729	0.190149	0.00750128	0.0737268	**
Glycine max	I1J7J5		stress	Pathogenesis-related protein	1.06135	-1.03951	2.2032	8.4871e-05	0.00573549	***		0.618651	-0.640494	1.587	0.0105286	0.0894822
Glycine max	I1JRW1	x	stress	Uncharacterized protein	1.12805	-0.842089	6.62024	0.00795768	0.0724657	**		0.556129	-0.842089	4.98871	0.0697429	0.275538
Glycine max	I1MV71	x	cell wall	Uncharacterized protein	-0.815947	0.410179	0.00664246	6.03366e-05	0.00455719	***		-0.817816	1.22358	0.00309117	8.42077e-08	4.56284e-05	***
Glycine max	I1KVZ9		stress	Ripening related protein	1.29436	-0.768447	22.114	0.0357694	0.175297	*		0.282859	-0.808772	20.0265	0.403312	0.719426
Glycine max	I1KYW5	x	stress	Uncharacterized protein	-0.791367	0.414198	0.137788	0.0808278	0.290857			-0.843658	1.22083	0.0636631	0.00200234	0.0325444	**
Glycine max	K7KJM5	x	metal handling	Uncharacterized protein	-0.880841	0.690673	0.0661055	0.00880691	0.0785283	**		-0.834703	1.02487	0.0780277	0.00218965	0.0345888	**
Glycine max	I1LBH6		stress	Uncharacterized protein	0.0550525	-0.713277	13.6374	0.56514	0.945573			1.39485	-0.736622	57.91	0.010289	0.0880736	*
Glycine max	Q9XFI8		peroxidases	Peroxidase	-0.779329	0.272947	0.0923583	0.0972233	0.3233			-0.793216	1.2996	0.04263	0.000707308	0.0187233	***
Glycine max	I1LGM2	x	stress	Heat shock protein STI	1.03711	-0.482851	1.67921	0.00182349	0.0353597			0.599703	-1.15396	2.11932	0.000457757	0.0139943	***
Glycine max	I1LSY9		stress	Uncharacterized protein	0.922857	-0.713663	2.10772	0.0600524	0.24096			0.794608	-1.0038	2.51478	0.0354625	0.179976	*
Glycine max	I1LVB6		stress	Uncharacterized protein	1.35748	-0.516907	2.25089	0.0184104	0.120606	*		0.0977834	-0.938352	1.96206	0.282275	0.583642
Glycine max	I1M099		stress	PREDICTED: pistil-specific extensin-like protein-like isoform X2	0.832433	-0.838742	3.32482	0.0301827	0.161477	*		0.898573	-0.892264	3.6917	0.0193581	0.131512	*
Glycine max	I1M587		stress	Endochitinase PR4	-0.833709	0.441236	0.0392567	0.000693001	0.0193438	***		-0.812035	1.20451	0.0352913	3.60805e-06	0.000757611	***
Glycine max	I1ME53		stress	Uncharacterized protein	-0.824602	1.19014	0.00660469	0.00680167	0.0660486	**		-0.829603	0.464063	0.00644731	0.101824	0.336965
Glycine max	I1ME54		stress	Uncharacterized protein	-0.81282	0.438553	0.0839161	0.157159	0.43118			-0.831925	1.20619	0.0447707	0.01081	0.0895537	*
Glycine max	I1MIC0		stress	Uncharacterized protein	1.25395	-0.714031	6.00857	0.01186	0.094155	*		0.351338	-0.891256	6.76081	0.14824	0.400427
Glycine max	I1MLL4	x	stress	Germin-like protein subfamily 1 member 18	-0.89045	1.1639	0.424997	0.00466874	0.0540911	**		-0.775099	0.501646	0.561334	0.0955509	0.326352
Glycine max	I1MT10		stress	Heat shock 70 kDa protein	0.734626	-0.572328	1.7441	0.0631802	0.246575			0.948316	-1.11061	2.69023	0.0027087	0.0414044	**
Glycine max	I1N7M4		stress	Germin-like protein subfamily 1 member 7	-0.907028	0.9355	0.102846	2.01972e-10	2.59332e-07	***		-0.821	0.792528	0.155564	1.51821e-09	1.94938e-06	***
Glycine max	K7K5P1		stress	PREDICTED: chaperone protein dnaJ 10-like	0.527605	-0.7853	2.72397	0.0136667	0.0995828	*		1.14662	-0.888928	4.09387	0.000280749	0.0112651	***
Glycine max	K7K6E6		stress	Chitinase class I	-0.835275	0.504076	0.00886307	0.00658884	0.0650775	**		-0.832744	1.16394	0.00721349	0.000150252	0.00803847	***
Glycine max	K7LPD3		stress	Uncharacterized protein	-0.857157	0.786835	0.0174594	0.00921523	0.0804229	**		-0.871398	0.941721	0.00819014	0.0042365	0.05333	**
Glycine max	P26987		stress	Stress-induced protein SAM22	-0.717757	0.330009	0.432155	0.32818	0.684063			-0.87868	1.26643	0.228817	0.0115726	0.0935814	*
Glycine max	Q9FST0		stress	Beta-glucan binding protein	-0.884263	0.149443	0.40753	0.0898146	0.305894			-0.613857	1.34868	0.333373	0.000940754	0.0214196	***
Glycine max	Q9S7G9		stress	Acidic chitinase	-0.462143	-0.263566	0.895171	0.993833	1			-0.744762	1.47047	0.389462	0.0498342	0.220645	*
Glycine max	Q43453	x	stress, RNA	G.max mRNA from stress-induced gene (H4)	1.13002	-0.873739	4.3322	0.00148216	0.0323163	**		0.552592	-0.808873	3.04364	0.0294299	0.161487	*
Glycine max	C6TM03		TCA, org transformation	Malate dehydrogenase	0.689132	-0.607428	2.25993	0.102428	0.331277			0.996643	-1.07835	4.71757	0.00553377	0.0623278	**
Glycine max	C6TNV4		TCA, org transformation	Succinyl-CoA ligase [ADP-forming] subunit alpha-1, mitochondrial	1.04548	-0.72531	2.06226	0.0179599	0.118868	*		0.655281	-0.97545	2.15095	0.0305784	0.164279	*
Glycine max	I1JJB5	x	TCA, org transformation	Dihydrolipoyllysine-residue succinyltransferase component of 2-oxoglutarate dehydrogenase complex 2, mitochondrial	0.904099	-0.607206	2.05509	0.000141475	0.00825699	***		0.792254	-1.08915	2.97948	1.08795e-05	0.00139693	***
Glycine max	I1JV14		TCA, org transformation	Phosphoenolpyruvate carboxykinase [ATP]	0.0762564	-0.731611	2.82233	0.425832	0.798493			1.38697	-0.731611	5.77893	0.00418851	0.05333	**
Glycine max	I1K547		TCA, org transformation	Succinate-semialdehyde dehydrogenase (Acetylating)	1.07726	-0.743595	3.05142	0.0039969	0.0512397	**		0.617673	-0.951342	3.30784	0.0127373	0.100955	*
Glycine max	I1KXM1		TCA, org transformation	Pyruvate dehydrogenase E1 component subunit alpha	0.856764	-0.805004	2.35877	0.0131333	0.0986499	*		0.873171	-0.924931	2.63009	0.00728907	0.0725517	**
Glycine max	I1L903		TCA, org transformation	Isocitrate dehydrogenase [NAD] subunit, mitochondrial	0.724526	-0.624335	1.58859	0.0401463	0.188608	*		0.96977	-1.06996	2.1049	0.00186194	0.0310485	**
Glycine max	I1LCM6		TCA, org transformation	Malate dehydrogenase [NADP], chloroplastic	1.13733	-0.861749	7.09638	0.0204391	0.128646	*		0.542609	-0.818192	4.66328	0.15006	0.403698
Glycine max	I1M442		TCA, org transformation	Aconitate hydratase	0.407969	-0.733457	1.55766	0.351406	0.712806			1.22167	-0.896178	2.12407	0.0273349	0.155998	*
Glycine max	I1MJE1		TCA, org transformation	Succinate-semialdehyde dehydrogenase, mitochondrial	0.728403	-0.70553	1.93464	0.031144	0.162736	*		0.981387	-1.00426	2.60719	0.00278826	0.0414982	**
Glycine max	I1MLQ8		TCA, org transformation	Succinate dehydrogenase [ubiquinone] iron-sulfur subunit, mitochondrial	1.06243	-0.676885	2.43772	0.00407044	0.0512397	**		0.625378	-1.01092	2.8685	0.0066845	0.0686631	**
Glycine max	I1MMY0		TCA, org transformation	PREDICTED: isocitrate dehydrogenase [NAD] regulatory subunit 1, mitochondrial-like isoform X2	1.05652	-0.598792	2.24273	0.00354912	0.0495334	**		0.613882	-1.07161	2.96175	0.00303968	0.0433661	**
Glycine max	I1N1G9		TCA, org transformation	Carbonic anhydrase	0.570036	-0.893461	3.92522	0.0785021	0.285543			1.11683	-0.793401	4.18178	0.0165526	0.122146	*
Glycine max	I1NAC8		TCA, org transformation	Cathepsin B	-0.794681	0.272004	0.145956	0.107032	0.338701			-0.777386	1.30006	0.0876537	0.00106959	0.022514	**
Glycine max	I1NHP9	x	TCA, org transformation	Dihydrolipoyllysine-residue acetyltransferase component 1 of pyruvate dehydrogenase complex, mitochondrial	0.649613	-0.751582	2.30404	0.0189203	0.121469	*		1.05296	-0.950995	3.28999	0.00101785	0.0222448	**
Glycine max	K7KYB2		TCA, org transformation	Aconitate hydratase	0.219422	-0.962654	2.69155	0.199346	0.506819			1.30675	-0.563519	2.70342	0.0210665	0.140152	*
Glycine max	K7LGW1		TCA, org transformation	Fumarate hydratase 1, mitochondrial	0.941779	-0.578576	2.53507	0.00136511	0.0317261	**		0.743694	-1.1069	5.00481	0.000187425	0.00925593	***
Glycine max	K7MVB9		TCA, org transformation	2-oxoglutarate dehydrogenase, mitochondrial	-0.183293	-0.250551	1.03792	0.999736	1			1.40215	-0.968303	3.24516	0.0293033	0.161482	*
Glycine max	I1MTF2		tetrapyrrole synthesis	Uncharacterized protein	1.06103	-0.712134	2.36181	0.0240068	0.140113	*		0.6337	-0.982598	2.56678	0.0421379	0.202641	*
Glycine max	P43210		tetrapyrrole synthesis	Delta-aminolevulinic acid dehydratase, chloroplastic	0.924096	-1.00722	2.28626	0.0402482	0.188608	*		0.792595	-0.709475	1.83484	0.136585	0.39199
Glycine max	Q94FX0		tetrapyrrole synthesis	Heme oxygenase 3	1.07813	-0.851003	3.97963	0.00216016	0.0379952	**		0.623872	-0.851003	3.278	0.0178998	0.127686	*
Glycine max	C6SZX0	x	transport	Uncharacterized protein	0.896228	-0.938085	2.29702	0.00911248	0.0801399	**		0.832069	-0.790211	2.03851	0.0216748	0.141992	*
Glycine max	I1KPH2		transport	Uncharacterized protein	0.641316	-0.989258	2.94341	0.000226238	0.0103746	***		1.05418	-0.706242	2.56894	9.76458e-05	0.0069654	***
Glycine max	I1LKJ7		transport	Uncharacterized protein	0.445073	-0.829458	2.15941	0.107148	0.338701			1.20215	-0.817767	2.81813	0.00649095	0.0683601	**
Glycine max	I1LWI5	x	transport	Outer plastidial membrane protein porin	1.43876	-0.5615	2.65571	0.025262	0.144724	*		-0.0995938	-0.777667	1.68359	0.701395	0.966244
Glycine max	I1N7Z4		transport	V-type proton ATPase subunit C	0.567187	-0.726674	2.06374	0.181236	0.472903			1.11355	-0.954066	3.09075	0.0163531	0.121372	*
Glycine max	I1NEH6		transport	Uncharacterized protein	1.06757	-0.975016	2.7758	0.0248836	0.143921	*		0.626533	-0.71909	1.95695	0.188864	0.462789
Glycine max	Q38JD2		transport	Temperature-induced lipocalin	1.20265	-0.89268	3.70449	0.0118794	0.094155	*		0.440295	-0.750265	2.29808	0.215634	0.500934
