# Supplementary material for: Molecular Mechanisms of Tungsten Toxicity Differ for Glycine max Depending on Nitrogen Regime
Source: Front Plant Sci. 2019 Apr 2;10:367. doi: 10.3389/fpls.2019.00367 (PMC6454624; doi:10.3389/fpls.2019.00367)
Supplement: Supplementary file 5 [file Table_7.xlsx]

## Sheet: SI Table 7
(A)					N fix							N fed
ORGAN	Uniprot ID	proteotypic evaluation	Mercator categories	Annotation (UniprotKB/Uniref100)	ztrans LFQ int.							ztrans LFQ int.
					C	W 500	ratio	p-value	BH adj. p-value	sig.		C	W 500	ratio	p-value	BH adj. p-value	sig.
ROOT	C6SZE4		C1-metabolism	4-hydroxy-4-methyl-2-oxoglutarate aldolase	-0.81292	1.11252	0.455278	0.0059953	0.0629314	**		-0.876636	0.577035	0.515319	0.0411795	0.199526	*
ROOT	C6TDF5		C1-metabolism	PutativeUncharacterized protein	0.849228	-0.940976	3.52076	0.00551554	0.0606914	**		0.879291	-0.787543	2.93006	0.00961461	0.0839807	**
ROOT	C6TNL4		C1-metabolism	Uncharacterized protein	0.538223	-0.994401	2.4877	0.107436	0.338701			1.12738	-0.671198	2.32893	0.0487633	0.219181	*
ROOT	C6ZJZ0	x	C1-metabolism	Serine hydroxymethyltransferase	1.08949	-0.758946	5.23424	0.0307145	0.162736	*		0.603616	-0.934161	6.88439	0.083427	0.303457
ROOT	I1N5R9	x	C1-metabolism	Uncharacterized protein	0.94086	-0.281267	1.64754	0.283226	0.629174			0.623656	-1.28325	3.1538	0.0461923	0.212188	*
ROOT	I1NJ85	x	C1-metabolism	Formate--tetrahydrofolate ligas	0.839355	-1.00148	3.41298	0.0328014	0.16647	*		0.880868	-0.71874	2.5298	0.071125	0.278428
ROOT	K4FZF8		C1-metabolism	Serine hydroxymethyltransferase	1.08993	-1.21872	2.07378	0.0042801	0.0530679	**		0.463448	-0.334654	1.26304	0.509469	0.814253
ROOT	K7KA00	x	C1-metabolism	Serine hydroxymethyltransferase	0.965447	-0.775661	2.3184	0.0068623	0.0660486	**		0.756064	-0.945849	2.47936	0.00818801	0.0767792	**
NODULE	I1KWV4		gluco-, galacto- and mannosidases	Alpha-xylosidase	-1.48585	0.632425	0.377445	0.0349584	0.186457	*		0.308125	0.545299	0.928464	0.980201	1
NODULE	I1ML97		gluco-, galacto- and mannosidases	Alpha-mannosidase	-1.04791	1.35995	0.250568	0.00495957	0.0552752	**		-0.112876	-0.199168	1.05218	0.998343	1
ROOT	I1KWV4		gluco-, galacto- and mannosidases	Alpha-xylosidase	1.26733	-0.791746	4.60157	0.00396961	0.0512397	**		0.334009	-0.809595	3.06476	0.14172	0.394801
ROOT	I1LQF8		gluco-, galacto- and mannosidases	Isoflavone conjugate-specific beta-glucosidase	0.354161	-0.805168	2.241	0.357597	0.72076			1.25618	-0.805168	3.20655	0.0370676	0.184476	*
ROOT	I1N814		gluco-, galacto- and mannosidases	Alpha-mannosidase	1.4628	-0.665283	2.11337	0.0160307	0.113095	*		-0.175616	-0.621904	1.22831	0.887307	1
ROOT	Q6X0N7		gluco-, galacto- and mannosidases	Beta-galactosidase	1.04489	-0.952333	2.51192	0.0117463	0.094155	*		0.659764	-0.752319	1.92839	0.0912696	0.320192
NODULE	C6TD56	x	glycolysis	Glyceraldehyde-3-phosphate dehydrogenase	-1.44888	0.119483	0.389764	0.0457192	0.220153	*		0.62704	0.702354	0.976113	0.998574	1
NODULE	G7D2E1	x	glycolysis	Oxidoreductase	1.4312	-0.839553	4.25317	0.00310633	0.0442572	**		-0.106384	-0.485268	1.36005	0.847995	1
NODULE	G7D991	x	glycolysis	Enolase	1.32954	-1.09503	3.83329	0.0292776	0.165098	*		-0.0636651	-0.170842	1.06021	0.998588	1
NODULE	G7DBM6	x	glycolysis	Glyoxylate reductase	1.33522	-1.02567	2.42255	0.0224833	0.137487	*		0.0873687	-0.396918	1.21163	0.873269	1
NODULE	G7DIF1		glycolysis	Glyceraldehyde 3-Phosphate Dehydrogenase	1.26133	-1.18139	3.14162	0.00603521	0.0604396	**		-0.111241	0.0312959	0.939431	0.99351	1
NODULE	G7DIF2	x	glycolysis	Phosphoglycerate kinase	1.39531	-0.930473	3.04381	0.0024198	0.0375748	**		-0.0333189	-0.431522	1.24326	0.825576	1
NODULE	G7DIH7	x	glycolysis	UTP--glucose-1-phosphate uridylyltransferase	1.10207	-1.2095	3.50783	0.0143488	0.104921	*		-0.344264	0.451693	0.69184	0.54494	1
NODULE	I1KQ93		glycolysis	Uncharacterized protein	-0.531968	-0.576585	1.04792	0.999853	1			1.49505	-0.386498	2.67829	0.0237167	0.649553	*
NODULE	I1LM73		glycolysis	UTP--glucose-1-phosphate uridylyltransferase	-1.36369	1.00452	0.31823	0.000900661	0.020699	***		-0.00316011	0.362332	0.870916	0.820413	1
NODULE	I1MBR7	x	glycolysis	UTP--glucose-1-phosphate uridylyltransferase	-1.25538	0.907967	0.45245	0.0100744	0.0818799	*		0.69297	-0.345556	1.385	0.239295	1
NODULE	I1NAI7		glycolysis	Enolase	-1.29072	0.943089	0.47361	0.00621859	0.0613864	**		-0.264479	0.61211	0.775961	0.341836	1
NODULE	I1NFR3		glycolysis	Fructose-bisphosphate aldolase	-1.22865	1.05496	0.275693	0.0101313	0.0818799	*		-0.338832	0.512521	0.673859	0.439274	1
ROOT	C6TD56	x	glycolysis	Glyceraldehyde-3-phosphate dehydrogenase	0.659182	-0.94628	2.38081	0.0378163	0.181858	*		1.046	-0.758898	2.33688	0.0180501	0.128046	*
ROOT	I1KC70		glycolysis	Glyceraldehyde-3-phosphate dehydrogenase	1.21948	-0.811958	2.6192	0.0218594	0.132831	*		0.416953	-0.824471	1.99948	0.226589	0.516769
ROOT	I1KJS5		glycolysis	ATP-dependent 6-phosphofructokinase	-0.089003	-0.610329	1.34639	0.847842	1			1.4394	-0.740069	2.58475	0.0174644	0.125979	*
ROOT	I1KMC2		glycolysis	Pyruvate kinase	0.42088	-0.728707	2.36205	0.275483	0.618102			1.21327	-0.905442	4.17516	0.015254	0.115894	*
ROOT	I1KNH4		glycolysis	Uncharacterized protein	0.0604898	-0.675168	1.68482	0.765422	1			1.39168	-0.776998	3.23021	0.0488027	0.219181	*
ROOT	I1KTX8	x	glycolysis	Phosphoglycerate kinase	0.843678	-0.641917	2.05024	0.115966	0.356322			0.862394	-1.06416	2.94153	0.0301914	0.162881	*
ROOT	I1LM73		glycolysis	UTP--glucose-1-phosphate uridylyltransferase	0.641769	-0.62991	1.59562	0.258323	0.589127			1.0408	-1.05266	2.22258	0.0277441	0.156844	*
ROOT	I1MDF2		glycolysis	Triosephosphate isomerase	0.32989	-0.497656	1.40803	0.721227	1			1.23049	-1.06273	2.5674	0.0446035	0.209195	*
ROOT	I1MT35	x	glycolysis	NADP-dependent glyceraldehyde-3-phosphate dehydrogenase	0.892125	-0.644352	2.76612	0.0348725	0.173017	*		0.813724	-1.0615	5.14112	0.00908157	0.0804189	**
ROOT	I1MYI8		glycolysis	Glyceraldehyde-3-phosphate dehydrogenase	0.961115	-0.922955	2.16073	0.0130074	0.0986499	*		0.763123	-0.801283	1.89659	0.0428963	0.204754	*
ROOT	K7KAG8	x	glycolysis	DP-glucose pyrophosphorylase	0.444182	-0.768898	1.59792	0.076946	0.281478			1.20129	-0.876579	2.08157	0.00182183	0.0307794	**
ROOT	K7KL44		glycolysis	Glyceraldehyde-3-phosphate dehydrogenase	1.15521	-0.935667	2.47	0.0025302	0.0421783	**		0.50906	-0.728606	1.75957	0.0858434	0.307573
ROOT	Q2I0H4		glycolysis	Glyceraldehyde-3-phosphate dehydrogenase	1.11331	-0.988718	2.48098	0.0248591	0.143921	*		0.56028	-0.684876	1.72259	0.264231	0.56264
ROOT	Q38IW8		glycolysis	Triosephosphate isomerase	0.680538	-0.788516	1.87413	0.0133829	0.0987563	*		1.03105	-0.923068	2.26395	0.00126042	0.0256885	**
ROOT	I1LJP3		major CHO metabolism	Uncharacterized protein	0.938693	-0.818938	3.90308	0.000600738	0.0179383	***		0.788953	-0.908708	4.29217	0.000846395	0.0205535	***
ROOT	I1M561		major CHO metabolism	Uncharacterized protein	0.897043	-0.908249	3.94499	1.39496e-07	8.95564e-05	***		0.833352	-0.822146	3.36801	4.58376e-07	0.000147139	***
NODULE	I1KB94		minor CHO metabolism	Alpha-galactosidase	-0.60921	-0.60921	1	1	1			1.47968	-0.261265	2.00071	0.032757	0.707347	*
ROOT	C6T8J1		minor CHO metabolism	Putative glucose-6-phosphate 1-epimerase	0.193897	-0.348359	1.32262	0.766941	1			1.26658	-1.11212	3.59393	0.00299431	0.0431988	**
ROOT	I1JLL3	x	minor CHO metabolism	Uncharacterized protein	0.935323	-0.808661	3.98312	0.00138369	0.0317261	**		0.79201	-0.918672	4.60442	0.00165441	0.0299191	**
ROOT	I1JM21		minor CHO metabolism	Uncharacterized protein	0.842753	-0.533692	1.79398	0.0541059	0.225558			0.834707	-1.14377	2.76096	0.00459841	0.0551809	**
ROOT	I1KXW6	x	minor CHO metabolism	Putative oxidoreductase	1.5	-0.5	2.65417	0.00843616	0.0757485	**		-0.5	-0.5	1	1	1
ROOT	I1J6Z7		minor CHO metabolism, secondary metabolism	Aldo-keto reductase family 4 member C9	1.14333	-0.744845	2.23615	0.0423927	0.194935	*		0.528288	-0.926775	2.0814	0.146766	0.400101
ROOT	I1KHZ3		OPP	Putative oxidoreductase	0.928018	-0.378787	1.615	0.0731268	0.273536			0.685717	-1.23495	2.51385	0.00616182	0.0670489	**
ROOT	I1MTV4		OPP	Uncharacterized protein	1.03171	-0.858043	4.24409	0.0457951	0.203269	*		0.682659	-0.856331	3.6342	0.124196	0.368499
(B)					N fix							N fed
ORGAN	Uniprot ID	proteotypic evaluation	Mercator categories	Annotation (UniprotKB/Uniref100)	ztrans LFQ int.							ztrans LFQ int.
					C	W 500	ratio	p-value	BH adj. p-value	sig.		C	W 500	ratio	p-value	BH adj. p-value	sig.
NODULE	G7D1Z3	x	RNA	RNA polymerase sigma factor	1.41583	-0.805918	4.25047	0.00187182	0.032745	**		-0.022166	-0.587743	1.62724	0.568825	1
NODULE	G7D4Y1	x	RNA	Transcription termination/antitermination protein NusG	1.38718	-0.979341	2.7136	0.00186212	0.032745	**		-0.333268	-0.0745699	0.886824	0.940438	1
NODULE	G7D521	x	RNA	DNA-directed RNA polymerase subunit alpha	1.45997	-0.802715	4.52497	0.0137902	0.102462	*		-0.264839	-0.392418	1.12125	0.995847	1
NODULE	G7DJ44	x	RNA	Transcription termination/antitermination protein NusA	1.40811	-0.899438	2.82416	0.000494799	0.0145492	***		-0.452924	-0.0557438	0.811645	0.732169	1
NODULE	G7DJ49	x	RNA	Transcriptional regulatory protein	1.25553	-1.00831	8.00952	0.00510021	0.0559115	**		-0.55744	0.31022	0.47142	0.339535	1
NODULE	I1J8V4	x	RNA, development	U1 small nuclear ribonucleoprotein 70 kDa	-1.12168	1.22008	0.408799	0.00442621	0.0510831	**		-0.401624	0.303221	0.76846	0.521502	1
NODULE	I1JMQ3		RNA	plasminogen activator inhibitor 1 RNA-binding protein-like	-0.883487	1.3598	0.332198	0.00843006	0.0710386	**		-0.596603	0.120294	0.661793	0.542843	1
NODULE	I1JSF3	x	RNA	glycine-rich protein 2-like	-1.11321	1.09887	0.313098	0.00151152	0.0277336	**		-0.518725	0.53307	0.603781	0.102543	1
NODULE	I1JWB8		RNA	Methyl-CpG-binding domain-containing protein 10	-1.16191	1.04249	0.35587	0.0303717	0.168569	*		-0.467564	0.586984	0.644549	0.375462	1
NODULE	I1KJK0	x	RNA	plasminogen activator inhibitor 1 RNA-binding protein-like	-1.04711	1.33488	0.277457	0.00114349	0.0219487	**		-0.344194	0.0564239	0.801499	0.793804	1
NODULE	I1KP85		RNA	Remorin C	1.05843	-1.05482	2.88819	0.0182148	0.120084	*		0.6175	-0.621115	1.79762	0.166676	1
NODULE	I1NI06		RNA	RNA-binding protein Musashi like 2: heterogeneous nuclear ribonucleoprotein 1-like	-1.25978	0.68086	0.362125	0.0030875	0.0442572	**		-0.335765	0.914684	0.61832	0.0348662	0.73236
NODULE	K7LKA7	x	RNA	RNA-binding protein Musashi like 2	-1.11519	1.31422	0.391312	0.0338458	0.184153	*		-0.0310492	-0.167984	1.05458	0.997301	1
NODULE	K7LP96	x	RNA	glycine-rich RNA-binding protein GRP1A-like	-0.433599	1.41289	0.489494	0.0197473	0.125187	*		-0.89967	-0.0796172	0.613995	0.378148	1
NODULE	Q43453	x	stress, RNA	G.max mRNA from stress-induced gene (H4)	-0.915685	1.08164	0.0133767	0.0349232	0.186457	*		-0.782194	0.616242	0.102996	0.128297	1
(C)					N fix							N fed
		proteotypic evaluation			ztrans LFQ int.							ztrans LFQ int.
ORGAN	Uniprot ID		Mercator categories	Annotation (UniprotKB/Uniref100)	C	W 500	ratio	p-value	BH adj. p-value	sig.	b	C	W 500	ratio	p-value	BH adj. p-value	sig.
ROOT	C6TCC9	x	protease inhibitor	Uncharacterized protein	-0.793496	0.309825	0.0131903	0.053101	0.224282			-0.796771	1.28044	0.00549274	0.000358269	0.0124329	***
ROOT	I1KW53		protease inhibitor	Uncharacterized protein	-0.769226	0.266778	0.107391	0.0469859	0.205988	*		-0.800179	1.30263	0.0426543	0.000125813	0.00748087	***
ROOT	I1KW54		protease inhibitor	Alpha-amylase/subtilisin inhibitor	-0.847122	0.653401	0.0222959	0.0129528	0.0986499	*		-0.861442	1.05516	0.010275	0.00176046	0.03058	**
ROOT	I1LVB0	x	protease inhibitor	Uncharacterized protein	-0.855476	0.661118	0.0292205	0.000563112	0.0175763	***		-0.854713	1.04907	0.0237984	4.75624e-05	0.00436215	***
ROOT	I1LVB1		protease inhibitor	Alpha-amylase/subtilisin inhibitor	-0.844669	0.599413	0.0196637	0.00148708	0.0323163	**		-0.851323	1.09658	0.0113243	6.60981e-05	0.00530437	***
ROOT	I1MI59	x	protease inhibitor	Uncharacterized protein	-0.858834	0.895261	0.016868	3.78673e-05	0.00455719	***		-0.872687	0.836259	0.00941521	5.13496e-05	0.00439553	***
ROOT	Q9XIS8		protease inhibitor	Trypsin inhibitor p20	-0.820312	0.38062	0.023989	0.00446166	0.0535399	**		-0.801318	1.24101	0.0232021	1.87928e-05	0.00219363	***
NODULE	B1ACD3	x	protease inhibitor	Putative Kunitz trypsin protease inhibitor	-1.02699	1.35061	0.176875	0.00104711	0.0207424	**		0.023621	-0.347238	1.31147	0.82317	1
NODULE	I1KW53		protease inhibitor	Uncharacterized protein	-0.838555	1.14458	0.311802	0.000656308	0.0167966	***		-0.838555	0.532529	0.395887	0.00677836	0.39032	**
NODULE	I1KW54		protease inhibitor	Alpha-amylase/subtilisin inhibitor	-0.794521	0.675343	0.0994487	0.0680008	0.278864			-0.916512	1.03569	0.0202397	0.00731423	0.39358	**
NODULE	I1MI59	x	protease inhibitor	Uncharacterized protein	-0.784744	1.3053	0.00155639	1.60084e-07	7.37451e-05	***		-0.78224	0.261689	0.00548874	0.000134102	0.0370659	***
NODULE	Q9LLX2		protease inhibitor	Trypsin inhibitor	-1.00528	1.31984	0.049205	0.0113098	0.0883058	*		0.157323	-0.471886	1.9625	0.692387	1
(D)					N fix							N fed
ORGAN	Uniprot ID	proteotypic evaluation	Mercator categories	Annotation (UniprotKB/Uniref100)	ztrans LFQ int.							ztrans LFQ int.
					C	W 500	ratio	p-value	BH adj. p-value	sig.		C	W 500	ratio	p-value	BH adj. p-value	sig.
ROOT	C6SZX0	x	transport	Uncharacterized protein	0.896228	-0.938085	2.29702	0.00911248	0.0801399	**		0.832069	-0.790211	2.03851	0.0216748	0.141992	*
ROOT	I1KPH2		transport	Uncharacterized protein	0.641316	-0.989258	2.94341	0.000226238	0.0103746	***		1.05418	-0.706242	2.56894	9.76458e-05	0.0069654	***
ROOT	I1LKJ7		transport	Uncharacterized protein	0.445073	-0.829458	2.15941	0.107148	0.338701			1.20215	-0.817767	2.81813	0.00649095	0.0683601	**
ROOT	I1LWI5	x	transport	Outer plastidial membrane protein porin	1.43876	-0.5615	2.65571	0.025262	0.144724	*		-0.0995938	-0.777667	1.68359	0.701395	0.966244
ROOT	I1N7Z4		transport	V-type proton ATPase subunit C	0.567187	-0.726674	2.06374	0.181236	0.472903			1.11355	-0.954066	3.09075	0.0163531	0.121372	*
ROOT	I1NEH6		transport	Uncharacterized protein	1.06757	-0.975016	2.7758	0.0248836	0.143921	*		0.626533	-0.71909	1.95695	0.188864	0.462789
ROOT	Q38JD2		transport	Temperature-induced lipocalin	1.20265	-0.89268	3.70449	0.0118794	0.094155	*		0.440295	-0.750265	2.29808	0.215634	0.500934
NODULE	C6TGZ7	x	transport	VDAC1.3	-1.23206	1.1962	0.421668	0.00504253	0.0557502	**		0.176821	-0.140955	1.11105	0.930865	1
NODULE	G7DKN9	x	transport	MFS transporter	1.47086	-0.751468	5.81828	3.33451e-05	0.00313384	***		-0.278702	-0.440686	1.20982	0.937502	1
NODULE	K7L827		transport	PREDICTED: V-type proton ATPase subunit D	-0.186675	-0.639385	1.2514	0.924107	1			1.46544	-0.639385	2.16885	0.0349752	0.73236	*
NODULE	G7D2G6	x	transport ABC	ABC transporter substrate-binding protein	1.39853	-0.972075	2.04634	0.00103484	0.0207424	**		-0.148998	-0.277458	1.04339	0.990125	1
NODULE	G7D3B8	x	transport ABC	ABC transporter amino-acid-binding protein	1.28083	-1.1628	3.30695	0.0193259	0.123538	*		-0.0733058	-0.0447178	0.98687	0.999968	1
NODULE	G7D3C1	x	transport ABC	Amino acid ABC transporter ATP-binding protein	1.33696	-1.08418	3.34925	0.000648821	0.0167966	***		-0.075611	-0.17717	1.05241	0.994566	1
NODULE	G7D7K9	x	transport ABC	C4-dicarboxylate ABC transporter substrate-binding protein	1.22033	-1.12532	3.31564	0.00321951	0.044943	**		0.298863	-0.393868	1.39711	0.504104	1
NODULE	G7DAT2	x	transport ABC	ABC transporter substrate-binding protein	1.26282	-1.16189	2.99605	0.0188386	0.12223	*		0.107971	-0.2089	1.14618	0.958966	1
NODULE	G7DCQ3	x	transport ABC	Amino acid ABC transporter ATP-binding protein	1.20899	-0.821551	5.55476	0.0239065	0.143025	*		0.434116	-0.821551	3.81662	0.160808	1
NODULE	G7DKT9	x	transport ABC	ABC transporter substrate-binding protein	1.13879	-1.2257	2.54685	0.000223474	0.00882403	***		-0.270434	0.357339	0.798249	0.344437	1
NODULE	G7DL57	x	transport ABC	ABC transporter substrate-binding protein	1.37138	-0.99041	3.29766	0.0460087	0.220778	*		-0.371929	-0.00903711	0.819392	0.957929	1
NODULE	G7DLF8	x	transport ABC	ABC transporter substrate-binding protein	1.25403	-1.18811	2.97457	0.000125598	0.00694305	***		0.0495696	-0.115495	1.07147	0.964512	1
NODULE	G7DPD9	x	transport ABC	ABC transporter substrate-binding protein	1.07607	-1.27384	3.53719	0.0453561	0.219833	*		0.414988	-0.217224	1.31885	0.817281	1
NODULE	G7DPL7	x	transport ABC	Phosphonates-binding periplasmic protein	1.49085	-0.572068	2.10543	0.00582759	0.0604396	**		-0.341053	-0.577733	1.12721	0.954193	1
NODULE	G7DPQ8	x	transport ABC	ABC transporter substrate-binding protein	1.43031	-0.85766	2.47379	0.00615606	0.0612063	**		-0.451678	-0.120967	0.85553	0.916049	1
NODULE	G7DRU6	x	transport ABC	C4-dicarboxylate ABC transporter substrate-binding protein	1.34331	-1.07542	3.2475	0.00222906	0.036242	**		-0.173352	-0.094531	0.961683	0.998314	1
