# Supplementary material for: Molecular Mechanisms of Tungsten Toxicity Differ for Glycine max Depending on Nitrogen Regime
Source: Front Plant Sci. 2019 Apr 2;10:367. doi: 10.3389/fpls.2019.00367 (PMC6454624; doi:10.3389/fpls.2019.00367)
Supplement: Supplementary file 6 [file Table_8.xlsx]

## Sheet: SI Table 8
(A)					Control							W 500
ORGANISM	Uniprot ID	proteotypic evaluation	Mercator categories	Annotation (UniprotKB/Uniref100)	ztrans LFQ int.							ztrans LFQ int.
					N fix	N fed	ratio	p-value	BH adj. p-value	sig.		N fix	N fed	ratio	BH adj. p-value	d	sig.
Root	C6TIJ0	x	RNA	31 kDa ribonucleoprotein, chloroplastic	1.49639	-0.400718	3.14919	0.0374823	1	*		-0.547835	-0.547835	1	1	1
Root	C6TIU1		protein postranslational modification	PutativeUncharacterized protein	1.5	-0.5	2.08094	0.0323443	1	*		-0.5	-0.5	1	1	1
Root	G7D4Y7	x	RNA	DNA-directed RNA polymerase subunit beta	-0.723413	-0.432875	0.632194	0.953338	1			-0.322076	1.47836	0.333457	0.0250188	1	*
Root	I1JFN3		metal handling binding, chelation and storage	Copper chaperone homolog CCH	-0.0926193	-0.721164	1.37532	0.677936	1			1.44135	-0.62757	2.17003	0.0091589	1	**
Root	I1KXW6	x	minor CHO metabolism	Putative oxidoreductase, chloroplastic	1.5	-0.5	2.65417	0.00843616	1	**		-0.5	-0.5	1	1	1
Root	I1KZH0		not assigned	Pirin-like protein	1.46949	-0.255506	2.15648	0.0100122	1	*		-0.468331	-0.745649	1.27692	0.933619	1
Root	I1LJE6		signalling	Uncharacterized protein	-0.423631	1.49785	0.261639	0.0438657	1	*		-0.537111	-0.537111	1	1	1
Root	I1M138	x	protein degradation aspartate protease	Basic 7S globulin	-0.469495	-0.541043	1.19147	0.999144	1			-0.488776	1.49931	0.176445	0.010109	1	*
Root	I1M307		myrosinases-lectin-jacalin	Uncharacterized protein	-0.552221	-0.438208	0.832171	0.99478	1			-0.507918	1.49835	0.233048	0.00297383	0.596153	**
Root	I1M6K6	x	lipid metabolism	Putative glycerophosphoryl diester phosphodiesterase 3	0.0919614	-0.704342	1.71384	0.700597	1			-0.76804	1.38042	0.328666	0.0429424	1	*
Root	I1MFI3		amino acid metabolism	Aminomethyltransferase	-0.303031	1.47521	0.384801	0.00137722	1	**		-0.735954	-0.436227	0.693869	0.860859	1
Root	I1NCW3		peroxidases	Peroxidase	-0.570738	-0.761256	2.2296	0.951187	1			1.44306	-0.111063	2.93026	0.00277168	0.596153	**
Root	K7KDF5		not assigned	Uncharacterized protein	1.45377	-0.151268	2.09524	0.0019198	1	**		-0.56348	-0.739024	1.2	0.960129	1
Root	K7KG78		peroxidases	Peroxidase	-0.604294	-0.684521	1.09921	0.998013	1			-0.172825	1.46164	0.446854	0.0123921	1	*
Root	K7LRK6		not assigned	Rubisco activase	0.180278	-0.643898	2.30233	0.544574	1			-0.873953	1.33757	0.154071	0.0108525	1	*
Root	K7LVG8		transport	Aquaporin PIP2-7	-0.67199	1.486	0.12092	0.0457628	1	*		-0.473855	-0.340152	0.787327	0.997836	1
Root	Q5F2M9		N-metabolism	Glutamate dehydrogenase	-0.660356	-0.770736	1.28248	0.978767	1			0.0278383	1.40325	0.463722	0.000846226	0.308514	***
(B)					Control							W 500
ORGANISM	Uniprot ID	proteotypic evaluation	Mercator categories	Annotation (UniprotKB/Uniref100)	ztrans LFQ int.							ztrans LFQ int.
					N fix	N fed	ratio	p-value	BH adj. p-value	sig.		N fix	N fed	ratio	BH adj. p-value	d	sig.
Glycine max	B1ACD3	x	protease inhibitor	Putative Kunitz trypsin protease inhibitor	-1.02699	0.023621	0.327185	0.0907011	0.484971			1.35061	-0.347238	2.42597	0.0188894	1	*
Glycine max	C6SXD0	x	stress	Uncharacterized protein	-0.67702	1.36459	0.138022	0.00990086	0.195655	**		0.126932	-0.814505	5.97003	0.486542	1
Glycine max	C6T2H1		lipid metabolism	PREDICTED: minor allergen Alt a 7 isoform X2	-1.23261	-0.110449	0.237402	0.0281419	0.316724	*		1.20378	0.139277	1.61846	0.0969487	1
Glycine max	C6TCN5		metal handling binding, chelation and storage	Ferritin	1.49666	-0.404588	9.79886	8.84574e-10	1.22248e-06	***		-0.54727	-0.544803	0.967485	0.999997	1
Glycine max	C6TD56	x	glycolysis	Glyceraldehyde-3-phosphate dehydrogenase	-1.44888	0.62704	0.325485	0.00261976	0.126537	**		0.119483	0.702354	0.815135	0.718117	1
Glycine max	C6TG83		peroxidases	Peroxidase	-1.39155	0.172015	0.259131	0.00351336	0.141914	**		0.228738	0.990797	0.739843	0.327629	1
Glycine max	C6TLX4	x	oxidases - copper, flavone etc	Uncharacterized protein	-1.12383	0.0310002	0.19949	0.00718675	0.174393	**		1.30103	-0.208202	2.25412	0.00396287	1	**
Glycine max	C6TNK1		nucleotide metabolism	Uricase	-0.593923	1.4895	0.374129	0.00882589	0.18783	**		-0.5653	-0.330277	0.844258	0.982867	1
B. japonicum	C7S8C5		stress	Germin-like protein 11	-0.628422	-0.628422	1	1	1			1.47114	-0.214294	2.84869	0.00126883	0.584508	**
B. japonicum	G7D253	x	redox	Superoxide dismutase	1.48383	-0.340143	3.87044	0.00271312	0.126537	**		-0.691271	-0.45242	0.543442	0.959354	1
B. japonicum	G7D2E1	x	glycolysis	Oxidoreducatse	1.4312	-0.106384	2.07435	0.0182211	0.265069	*		-0.839553	-0.485268	0.663323	0.907835	1
B. japonicum	G7D2M0	x	nucleotide metabolism	Inosine-5-monophosphate dehydrogenase	1.49011	-0.353624	5.0244	0.0394318	0.347514	*		-0.63428	-0.502206	0.573344	0.997748	1
B. japonicum	G7D2M6	x	protein degradation serine protease	Serine protease D	1.18067	-0.749607	2.21399	0.00191208	0.118012	**		-0.905171	0.474112	0.509805	0.0629666	1
B. japonicum	G7D3N1	x	not assigned	Uncharacterized protein	1.48035	-0.383437	2.49163	0.00415703	0.144251	**		-0.721569	-0.375344	0.724691	0.909367	1
B. japonicum	G7D4T0	x	protein synthesis	50S ribosomal protein L10	-0.19096	0.0648856	0.926628	0.967606	1			-1.15174	1.27782	0.483064	0.0157528	1	*
B. japonicum	G7D4Y5	x	RNA	DNA-directed RNA polymerase subunit alpha	1.41043	-0.16628	2.28672	0.00379889	0.141914	**		-0.945397	-0.298756	0.408323	0.476673	1
B. japonicum	G7D521	x	stress	DNA-binding stress response protein, Dps family	1.45997	-0.264839	2.46198	0.0305769	0.327576	*		-0.802715	-0.392418	0.610058	0.919859	1
B. japonicum	G7D5V1	x	DNA	Transcriptional regulatory protein	1.49993	-0.512628	5.18617	0.000516159	0.0680261	***		-0.497524	-0.489781	0.984625	0.999998	1
B. japonicum	G7D716	x	protein degradation serine protease	Serine protease D	-0.597579	-0.597579	1	1	1			-0.288873	1.48403	0.304477	0.0472593	1	*
B. japonicum	G7D7M5	x	not assigned	3-demethylubiquinone-9 3-methyltransferase	1.48636	-0.477813	3.77557	0.00462814	0.144251	**		-0.668375	-0.340168	0.61173	0.934128	1
B. japonicum	G7D849	x	protein synthesis	Elongation factor Ts	0.843917	-0.208581	1.37852	0.214737	0.741915			-1.32823	0.692894	0.451088	0.0265514	1	*
B. japonicum	G7D868	x	not assigned	Blr2525 protein	0.739057	0.180049	1.19651	0.738521	1			-1.4593	0.540197	0.376105	0.0418482	1	*
B. japonicum	G7D8J9	x	cell	Peptidyl-prolyl cis-trans isomerase	1.47231	-0.522145	3.43598	0.0105098	0.198163	*		-0.707729	-0.24244	0.576415	0.882172	1
B. japonicum	G7D951	x	not assigned	Bll4831 protein	1.49997	-0.490398	24.0602	0.00910608	0.18783	**		-0.504784	-0.504784	1	1	1
B. japonicum	G7D9K7	x	not assigned	Uncharacterized protein	1.46138	-0.194002	2.79233	0.000552405	0.0680261	***		-0.742353	-0.525023	0.633241	0.932153	1
B. japonicum	G7DBD4	x	not assigned	Uncharacterized protein	1.48036	-0.334835	4.10465	0.00723904	0.174393	**		-0.714715	-0.430811	0.419057	0.95332	1
B. japonicum	G7DBE1	x	TCA, org transformation	Acetyltransferase	1.44375	-0.179375	2.09661	0.000219579	0.0564435	***		-0.837251	-0.427121	0.667204	0.601936	1
B. japonicum	G7DBG0	x	short chain dehydrogenase/reductase (SDR)	MULTISPECIES: 3-alpha-hydroxysteroid dehydrogenase	1.42473	-0.143202	2.31117	0.00154489	0.116811	**		-0.894236	-0.387288	0.467343	0.577785	1
B. japonicum	G7DCT2		protein folding	10 kDa chaperonin	1.46115	-0.421775	3.69077	0.0361009	0.347514	*		-0.790801	-0.248571	0.378871	0.877909	1
B. japonicum	G7DD20		not assigned	Sugar hydrolase	1.44324	-0.511903	2.44557	0.0133273	0.221908	*		-0.798314	-0.133027	0.61575	0.734156	1
B. japonicum	G7DDC9	x	cell	Peptidylprolyl isomerase	1.42136	-0.465137	2.33935	0.0221369	0.296637	*		-0.869383	-0.0868441	0.562047	0.659129	1
B. japonicum	G7DDQ9	x	not assigned	Uncharacterized protein	1.4906	-0.497633	9.64829	0.00425742	0.144251	**		-0.359609	-0.633361	3.90696	0.960119	1
B. japonicum	G7DEP8	x	not assigned	VirK protein	0.912062	-0.0300054	1.3229	0.250892	0.783065			-1.38396	0.501901	0.453281	0.0281639	1	*
B. japonicum	G7DEY3	x	N-metabolism	Nitrogen fixation protein	1.4703	-0.269744	3.84197	0.0021348	0.118012	**		-0.749924	-0.450632	0.306198	0.907872	1
B. japonicum	G7DFB9		TCA, org transformation	Malate dehydrogenase	1.06231	0.257942	1.3038	0.177473	0.6809			-1.34329	0.0230382	0.433703	0.0386088	1	*
B. japonicum	G7DFS8	x	amino acid metabolism	2-isopropylmalate synthase	1.49299	-0.42617	2.32885	0.00417927	0.144251	**		-0.634196	-0.432622	0.8598	0.981358	1
B. japonicum	G7DGD6	x	not assigned	Oligosaccharide deacetylase	0.881807	0.141246	1.22389	0.421572	0.988185			-1.42781	0.404756	0.486848	0.0288372	1	*
B. japonicum	G7DGZ2	x	nucleotide metabolism	Inorganic pyrophosphatase	1.41306	-0.242229	2.34781	0.00169046	0.116811	**		-0.945399	-0.225429	0.421677	0.346973	1
B. japonicum	G7DH38	x	protein synthesis	50S ribosomal protein L31	1.49836	-0.441799	8.4656	0.0393532	0.347514	*		-0.556264	-0.500298	0.722087	0.999851	1
B. japonicum	G7DJ39	x	protein synthesis	30S ribosomal protein S15	1.48516	-0.296725	2.17804	0.0301174	0.327576	*		-0.600668	-0.587762	0.989435	0.999997	1
B. japonicum	G7DJ44	x	RNA	Transcription termination/antitermination protein NusA	1.40811	-0.452924	2.08737	0.000941243	0.0941384	***		-0.899438	-0.0557438	0.599895	0.262224	1
B. japonicum	G7DJ49	x	RNA	Uncharacterized protein	1.25553	-0.55744	3.34284	0.00904773	0.18783	**		-1.00831	0.31022	0.196751	0.14056	1
B. japonicum	G7DJV7	x	amino acid metabolism, secondary metabolism	Acetyl CoA synthase	1.41952	-0.250287	2.19236	0.0266804	0.314435	*		-0.930128	-0.239108	0.510471	0.681177	1
B. japonicum	G7DKK7	x	signalling	Pirin	1.45719	-0.346364	2.25242	0.0275302	0.314435	*		-0.819679	-0.291144	0.646531	0.856531	1
B. japonicum	G7DKN9	x	transport	MFS transporter	1.47086	-0.278702	2.8732	8.91291e-05	0.0477965	***		-0.751468	-0.440686	0.597437	0.767997	1
B. japonicum	G7DKQ3	x	not assigned	Uncharacterized protein	1.49945	-0.462695	8.45318	0.00161564	0.116811	**		-0.52642	-0.510336	0.925405	0.999987	1
B. japonicum	G7DKT9	x	transport ABC	ABC transporter substrate-binding protein	1.13879	-0.270434	1.56736	0.00561108	0.152049			-1.2257	0.357339	0.49125	0.00948877	1	**
B. japonicum	G7DKX8	x	amino acid metabolism	Beta-ketoadipyl CoA thiolase	1.402	-0.369059	2.09727	0.000411868	0.0632445	***		-0.943495	-0.0894487	0.549	0.160684	1
B. japonicum	G7DM94	x	not assigned	invasion associated locus B	1.45179	-0.128281	2.21341	0.00211694	0.118012	**		-0.661756	-0.661756	1	1	1
B. japonicum	G7DP07	x	not assigned	Uncharacterized protein	1.49853	-0.505523	5.59546	0.00479024	0.144251	**		-0.442481	-0.550523	1.27626	0.997494	1
B. japonicum	G7DP35	x	not assigned	Blr8224 protein	1.37452	0.0801896	2.14349	0.0206006	0.281882	*		-0.879303	-0.575406	0.361987	0.907985	1
B. japonicum	G7DP63	x	not assigned	Uncharacterized protein	1.443	-0.180556	2.34484	0.0281889	0.316724	*		-0.841311	-0.421131	0.565332	0.896337	1
B. japonicum	G7DQ00	x	not assigned	Uncharacterized protein	1.49659	-0.42096	8.97201	0.00274682	0.126537	**		-0.490245	-0.585383	2.24998	0.997583	1
B. japonicum	G7DR87	x	not assigned	DSBA oxidoreductase	1.46066	-0.205393	2.3493	0.0396392	0.347514	*		-0.762635	-0.492629	0.715037	0.975556	1
B. japonicum	G7DRC7	x	not assigned	Uncharacterized protein	1.49768	-0.426399	5.20212	0.0232333	0.300887	*		-0.561141	-0.510144	0.863695	0.999848	1
B. japonicum	G7DRE7	x	redox, transport	Glutaredoxin	1.49031	-0.390606	5.73165	0.0102004	0.198163	*		-0.654065	-0.445641	0.391434	0.984667	1
Glycine max	I1J7H3		metal handling binding, chelation and storage	Ferritin	1.09108	-1.12574	6.99698	0.00196752	0.118012	**		-0.503083	0.537746	0.488068	0.300793	1
Glycine max	I1JAV9		cell wall	Pectinesterase	-1.36815	-0.0182178	0.284768	0.00473805	0.144251	**		0.982001	0.404365	1.25006	0.465332	1
Glycine max	I1JBV5		TCA, org transformation	Pyruvate dehydrogenase E1 component subunit alpha	-1.449	0.330327	0.430604	0.000251685	0.0564435	***		0.847072	0.271597	1.18768	0.416755	1
Glycine max	I1JIB0	x	peroxidases	Peroxidase	-0.865845	0.890863	0.440365	0.00379943	0.141914	**		0.840826	-0.865845	2.23465	0.0178723	1	*
Glycine max	I1JRM5		hormone metabolism	Uncharacterized protein	-0.607563	-0.607563	1	1	1			1.48034	-0.265211	2.17707	0.0185069	1	*
Glycine max	I1JXC1		protein synthesis	Elongation factor Tu	1.49836	-0.49404	7.29572	0.00535623	0.148745	**		-0.445123	-0.559198	1.45392	0.997132	1
Glycine max	I1K380	x	not assigned	LysM domain-containing GPI-anchored protein 2	-1.35988	0.539853	0.47322	0.0110105	0.200218	*		0.921417	-0.101392	1.34495	0.371994	1
Glycine max	I1KB94		minor CHO metabolism	Alpha-galactosidase	-0.60921	1.47968	0.399859	0.0067726	0.172928	**		-0.60921	-0.261265	0.8	0.943101	1
Glycine max	I1KC33		acid and other phosphatases	Purple acid phosphatase	-0.882486	0.640329	0.135495	0.0147187	0.228553	*		1.06497	-0.822817	7.32761	0.0123534	1	*
Glycine max	I1KQ26		secondary metabolism	Uncharacterized protein	-1.2436	-0.373846	0.265404	0.0132193	0.221908	*		0.755566	0.861876	0.956065	0.981764	1
Glycine max	I1KQ93		glycolysis	Uncharacterized protein	-0.531968	1.49505	0.324926	0.00991017	0.195655	**		-0.576585	-0.386498	0.830448	0.990444	1
Glycine max	I1KR53		cell wall	Beta-xylosidase/alpha-L-arabinofuranosidase-like protein	-0.995799	1.38894	0.257897	0.000590676	0.0680261	***		-0.165364	-0.227778	1.03909	0.999388	1
Glycine max	I1KWV4		gluco-, galacto- and mannosidases	Alpha-xylosidase	-1.48585	0.308125	0.41721	0.0396045	0.347514	*		0.632425	0.545299	1.02628	0.999294	1
Glycine max	I1L927		stress	Thaumatin-like protein 1a	-0.695221	-0.695221	1	1	1			1.42552	-0.0350786	2.486	0.0236624	1	*
Glycine max	I1LCI3		redox	Superoxide dismutase	-0.344108	1.42779	0.412623	0.010683	0.198163	*		-0.899496	-0.184182	0.490753	0.599194	1
Glycine max	I1LHW6		peroxidases	Peroxidase	-1.36516	-0.0462466	0.286873	0.0466409	0.387275	*		0.968546	0.442859	1.22479	0.762132	1
Glycine max	I1LIF9		not assigned	upstream activation factor subunit UAF30-like	-0.589189	0.0140013	0.660405	0.597048	1			1.40277	-0.827583	3.38638	0.00889333	1	**
Glycine max	I1LM73		glycolysis	UTP--glucose-1-phosphate uridylyltransferase	-1.36369	-0.00316011	0.448271	0.0203457	0.281177	*		1.00452	0.362332	1.22681	0.554621	1
Glycine max	I1LNL7		not assigned	Uncharacterized protein	-1.29861	1.12978	0.303303	0.000381863	0.0632445	***		0.191558	-0.0227271	1.09185	0.974861	1
Glycine max	I1MBJ1		peroxidases	Peroxidase	-1.46118	0.349776	0.393589	0.0189429	0.271201	*		0.805718	0.305682	1.16995	0.856037	1
Glycine max	I1MBR7	x	glycolysis	UTP--glucose-1-phosphate uridylyltransferase	-1.25538	0.69297	0.478488	0.00762916	0.176661	**		0.907967	-0.345556	1.46471	0.199413	1
Glycine max	I1MIB4		stress	Uncharacterized protein	1.44523	-0.110321	2.36634	0.00228367	0.120441	**		-0.731313	-0.603594	0.802049	0.988617	1
Glycine max	I1ML44	x	nucleotide metabolism	Apyrase GS52	-0.866625	0.270033	0.522329	0.121238	0.536098			1.29782	-0.701224	2.41944	0.0170288	1	*
Glycine max	I1MVN5		peroxidases	Peroxidase	-1.28894	-0.0701645	0.254713	0.00491689	0.144251	**		1.13239	0.226711	1.46873	0.0912706	1
Glycine max	I1MWP7		mitochondrial electron transport, ATP synthesis	Cytochrome b-c1 complex subunit 7	1.43341	-0.0953652	2.2215	0.000103755	0.0477965	***		-0.812287	-0.52576	0.651073	0.747188	1
Glycine max	I1N362	x	glutathione S transferases, peroxidases	Peroxidase	-0.718754	-0.686731	0.196084	0.999729	1			1.41832	-0.0128338	3.00517	0.0253627	1	*
Glycine max	I1NH45		peroxidases	Peroxidase	-1.26289	-0.340701	0.252744	0.00147726	0.116811	**		0.842361	0.761228	1.03473	0.983831	1
Glycine max	K7K8V1	x	stress	PREDICTED: MLP-like protein 34	-1.14446	0.679774	0.355012	0.0335837	0.343564	*		0.980724	-0.516036	1.91684	0.190332	1
Glycine max	K7LKG1		redox	Leghemoglobin C2	1.44688	-0.149009	3.1994	0.0318639	0.338738	*		-0.794018	-0.503854	0.217374	0.962273	1
Glycine max	P02235	x	redox	Leghemoglobin C1	1.4633	-0.252176	3.26283	0.00298474	0.133062	**		-0.781286	-0.429835	0.39452	0.870128	1
Glycine max	P02236		redox	Leghemoglobin C2	1.40634	-0.207938	2.38731	0.0270121	0.314435	*		-0.960378	-0.23802	0.362731	0.629175	1
Glycine max	P02237		redox	Leghemoglobin C3	1.40465	-0.0614687	2.26749	0.00766981	0.176661	**		-0.917688	-0.42549	0.379077	0.694207	1
Glycine max	P02238		redox	Leghemoglobin A	1.4582	-0.174312	3.07384	0.034058	0.343564	*		-0.739631	-0.544257	0.531752	0.988972	1
Glycine max	P04670	x	nucleotide metabolism	Uricase-2 isozyme 1	-0.336327	1.46333	0.42636	0.0245755	0.300887	*		-0.798535	-0.328468	0.650627	0.8874	1
Glycine max	P10743		acid and other phosphatases	Stem 31 kDa glycoprotein	-0.714588	-0.0522659	0.289599	0.483362	1			1.43047	-0.663616	7.52421	0.00965145	1	**
Glycine max	Q2TUV6		glutathione S transferases	Glutathione S-transferase 2	-0.374984	1.48724	0.271524	0.00623489	0.165704	**		-0.435857	-0.676402	1.61256	0.971069	1
Glycine max	Q7XJ87		not assigned	Glycinamide ribonucleotide transformylase	-0.292838	1.46398	0.469208	0.0123925	0.214081	*		-0.791978	-0.379168	0.718538	0.887137	1
Glycine max	Q8SAG1		S-assimilation	ATP sulfurylase	-1.01713	1.33121	0.123612	0.000285893	0.0564435	***		0.111283	-0.425359	1.58141	0.690485	1
Glycine max	B0M1A7		stress abiotic	Peroxisomal small heat shock protein	-0.553248	-0.00449102	0.636312	0.822888	1			1.40545	-0.847709	4.3849	0.0496961	1	*
Glycine max	C6SXP4		not assigned	Ubiquitin-fold modifier 1	1.49858	-0.54989	2.51773	0.0246022	0.300887	*		-0.505086	-0.443599	0.957769	0.999786	1
Glycine max	C6T2B0		DNA	Histone H2A	-0.894456	1.38844	0.266034	0.0381464	0.347514	*		-0.521008	0.0270233	0.686649	0.925968	1
Glycine max	C6T2R5	x	not assigned	PutativeUncharacterized protein	-0.672589	0.177156	0.563122	0.278134	0.826834			-0.846248	1.34168	0.296388	0.00678309	1	**
Glycine max	C6T8Y2		redox	Monodehydroascorbate reductase	-1.27955	0.405111	0.179228	0.00178109	0.117213	**		-0.201644	1.07609	0.530852	0.0443132	1
Glycine max	C6T9X5		redox	Monodehydroascorbate reductase	-1.49986	0.488261	0.427383	0.0244746	0.300887	*		0.49229	0.519306	0.992288	0.99998	1
Glycine max	C6TAT2		glutathione S transferases	Tau class glutathione S-transferase	-1.08905	1.29428	0.276536	0.0112707	0.202287	*		0.140032	-0.345256	1.29326	0.919453	1
Glycine max	C6TCB9		protein postranslational modification	Protein kinase Pti1	-0.665997	1.44887	0.418761	0.0138033	0.224425	*		-0.665997	-0.11688	0.735085	0.860549	1
Glycine max	C6TF76		not assigned	Uncharacterized protein	1.47843	-0.424554	2.27641	0.0376821	0.347514	*		-0.328578	-0.725293	1.33333	0.94921	1
Glycine max	C6THE7		cell wall	Xyloglucan endotransglucosylase/hydrolase	-0.906022	1.0259	0.210973	0.0383725	0.347514	*		0.688219	-0.808094	3.43504	0.245624	1
Glycine max	C6TI81		metal handling binding, chelation and storage	Ferritin	1.49997	-0.490351	23.9467	0.0241352	0.300887	*		-0.504807	-0.504807	1	1	1
Glycine max	C6TKC9	x	protein degradation serine protease	PREDICTED: probable serine protease EDA2 isoform X1	-0.981512	1.34262	0.499582	0.0339518	0.343564	*		0.109973	-0.47108	1.20527	0.912886	1
Glycine max	C6TKG5		glutathione S transferases, peroxidases	Peroxidase	-1.2265	1.22083	0.207304	0.0358432	0.347514	*		0.0541197	-0.0484429	1.05641	0.999521	1
Glycine max	C6TL64		peroxidases	Peroxidase	-1.30896	0.923517	0.207226	0.00839116	0.18783	**		0.616668	-0.231228	1.51039	0.618745	1
Glycine max	C6TN31	x	RNA	PREDICTED: protein ASPARTIC PROTEASE IN GUARD CELL 2	-1.12203	1.16988	0.415709	0.0376676	0.347514	*		-0.454782	0.406933	0.727272	0.772158	1
B. japonicum	G7D1W8	x	not assigned	Uncharacterized protein	1.49379	-0.586473	4.36149	0.0272796	0.314435	*		-0.534321	-0.373	0.806181	0.996553	1
B. japonicum	G7D6M6		not assigned	Uncharacterized protein	-0.411869	1.37842	0.424956	0.00334168	0.139946	**		-0.964524	-0.0020314	0.444563	0.248072	1
B. japonicum	G7D6Q4	x	Transcription	Transcriptional regulatory protein	-0.28001	1.45288	0.335827	0.0176326	0.259237	*		-0.834358	-0.338509	0.39361	0.838487	1
B. japonicum	G7DGW7	x	not assigned	Uncharacterized protein	1.43207	-0.568669	2.7302	0.0483185	0.392801	*		-0.787416	-0.0759828	0.568579	0.820121	1
B. japonicum	G7DHZ5	x	protein	30S ribosomal protein S6	1.37233	-0.660543	2.05276	0.0437676	0.370406	*		-0.817988	0.106198	0.657423	0.676661	1
B. japonicum	G7DIG8	x	protein	50S ribosomal protein L31	1.47229	-0.472472	2.99811	0.0330363	0.343564	*		-0.733713	-0.266102	0.603608	0.920425	1
B. japonicum	G7DP09	x	not assigned	Uncharacterized protein	1.48389	-0.575479	3.22907	0.0302416	0.327576	*		-0.618959	-0.289452	0.727657	0.973005	1
Glycine max	I1JBL1		protein synthesis	Uncharacterized protein	-0.540912	0.576085	0.487606	0.293809	0.844921			-1.10729	1.07212	0.185569	0.0449543	1	*
Glycine max	I1K2I1		cell	Tubulin alpha chain	-0.628394	1.46023	0.359497	0.0365608	0.347514	*		-0.667791	-0.164042	0.692205	0.923499	1
Glycine max	I1KAD3	x	not assigned	Uncharacterized protein	-1.30662	1.1037	0.284864	0.00370073	0.141914	**		0.265792	-0.0628768	1.14913	0.959184	1
Glycine max	I1KCN2		cell	HIPL1 protein	-1.29482	1.0055	0.279617	0.000229166	0.0564435	***		-0.223142	0.512467	0.727569	0.418052	1
Glycine max	I1KE09	x	not assigned	Uncharacterized protein	-0.729924	1.47782	0.37962	0.0243735	0.300887	*		-0.331629	-0.416268	1.05085	0.999553	1
Glycine max	I1KGM8		lipid metabolism	Uncharacterized protein	-0.981415	1.37387	0.424273	0.0383529	0.347514	*		-0.386363	-0.00608999	0.85973	0.975403	1
Glycine max	I1KHC9		protein degradation subtilases	Uncharacterized protein	-1.29628	1.14247	0.296959	0.0476077	0.389312	*		0.0409169	0.112891	0.970494	0.999856	1
Glycine max	I1KU18		not assigned	Uncharacterized protein	-0.936695	1.41561	0.34702	0.00688207	0.172928	**		-0.283958	-0.19496	0.955319	0.999244	1
Glycine max	I1L3K7		glycolysis	Uncharacterized protein	-0.834583	1.43934	0.476629	0.012086	0.211429	*		-0.458767	-0.145987	0.886651	0.973454	1
Glycine max	I1LFG4		OPP	Transketolase	-1.30349	1.12394	0.388643	0.0164714	0.245281	*		-0.0140114	0.193558	0.931725	0.994156	1
Glycine max	I1LIJ6	x	S-assimilation	Sulfite reductase	-0.606135	1.45456	0.222366	0.0402225	0.349607	*		-0.704344	-0.14408	0.467081	0.899781	1
Glycine max	I1LU76	x	stress abiotic, peroxidases	Peroxidase	-1.48974	0.573032	0.290429	0.0356913	0.347514	*		0.585135	0.331569	1.09513	0.988362	1
Glycine max	I1M099		stress abiotic	Uncharacterized protein	-1.27706	0.956936	0.18499	0.0329416	0.343564	*		-0.288356	0.608478	0.625164	0.722598	1
Glycine max	I1MK76		cell wall	Pectinesterase	-0.805669	1.42015	0.076082	0.0339784	0.343564	*		-0.576752	-0.0377312	0.433342	0.919957	1
Glycine max	I1MXM6		RNA	Polyadenylate-binding protein	0.47233	-0.226767	1.34517	0.709956	1			-1.28367	1.03811	0.294341	0.048094	1	*
Glycine max	I1N4B8		minor CHO metabolism	Aldose 1-epimerase	-1.08702	1.3228	0.262766	0.0244557	0.300887	*		0.0249403	-0.260715	1.16951	0.987366	1
Glycine max	I1N898		cell	Uncharacterized protein	-0.740749	1.37524	0.374763	0.0165059	0.245281	*		-0.740749	0.106256	0.599585	0.651783	1
Glycine max	I1NEH6		transport	Uncharacterized protein	-0.65632	1.45537	0.479199	0.00876885	0.18783	**		-0.65632	-0.142734	0.790936	0.860363	1
Glycine max	I1NFX7	x	amino acid metabolism	Uncharacterized protein	-0.841782	1.44938	0.262292	0.0107541	0.198163	*		-0.359035	-0.248567	0.921534	0.998708	1
Glycine max	K7KY98	x	stress abiotic, peroxidases	Peroxidase	-1.30238	1.00156	0.216119	0.0496	0.39853	*		0.50779	-0.206976	1.41302	0.872869	1
Glycine max	Q6LEG8		signalling	Calmodulin	1.35494	-0.9819	2.93216	0.0104673	0.198163	*		0.0688449	-0.441887	1.29194	0.900225	1
Glycine max	Q94FX1		tetrapyrrole synthesis	Heme oxygenase 1 (Fragment)	-0.527505	1.46005	0.293222	0.025685	0.308667	*		-0.744802	-0.187748	0.521571	0.867853	1
Glycine max	Q9FQF0		glutathione S transferases	Glutathione S-transferase GST 8	-1.02132	1.3689	0.276228	0.011549	0.204624	*		-0.0674443	-0.280136	1.12864	0.992318	1
(C)					N fix							N fed
ORGANISM	Uniprot ID	proteotypic evaluation	Mercator categories	Annotation (UniprotKB/Uniref100)	ztrans LFQ int.							ztrans LFQ int.
					C	W 500	ratio	p-value	BH adj. p-value	sig.		C	W 500	ratio	p-value	BH adj. p-value	sig.
B. japonicum	G7DCS6	x	N-metabolism	Nodulate formation efficiency C protein	1.40368	-0.938501	3.13016	0.0200962	0.126817	*		-0.0899309	-0.375248	1.17159	0.967245	1
B. japonicum	G7DEY3	x	N-metabolism	Nitrogen fixation protein (fixU)	1.4703	-0.749924	17.8087	0.000907827	0.020699	***		-0.269744	-0.450632	1.41932	0.966753	1
B. japonicum	G7DEZ6	x	N-metabolism	Nitrogenase protein alpha chain (nifD	1.13719	-1.01043	3.45442	0.018723	0.122053	*		0.518771	-0.645526	1.93902	0.219352	1
Glycine max	P02235	x	redox	Leghemoglobin C1	1.4633	-0.781286	10.8017	0.0010456	0.0207424	**		-0.252176	-0.429835	1.30607	0.970713	1
Glycine max	P02236		redox	Leghemoglobin C2	1.40634	-0.960378	6.75615	0.00539256	0.0577715	**		-0.207938	-0.23802	1.02654	0.999928	1
Glycine max	P02237		redox	Leghemoglobin C3	1.40465	-0.917688	8.72849	0.00057254	0.0161208	***		-0.0614687	-0.42549	1.45922	0.790395	1
Glycine max	P02238		redox	Leghemoglobin A	1.4582	-0.739631	10.9059	0.0131435	0.099804	*		-0.174312	-0.544257	1.88663	0.905519	1
B. japonicum	G7D2E8	x	Co-factor and vitamine metabolism	Competence-damage associated protein/ Molybdenum cofactor biosynthesis protein (A0A0A3XNA7_BRAJP)	1.29811	-1.1388	2.51236	0.0424454	0.210647	*		-0.131436	-0.0278699	0.961956	0.998967	1
B. japonicum	G7D7U0	x	signalling	Nitrogen regulatory protein PII	1.44361	-0.768811	12.5922	0.0335111	0.183053	*		-0.116898	-0.557902	2.09767	0.900876	1
B. japonicum	G7DH53	x	signalling	Nitrogen regulatory protein PII	1.34731	-1.00307	10.6042	0.0039981	0.050381	**		0.0721576	-0.416403	1.58764	0.763541	1
